# Supplementary material for: Diethyl 2-amino-5-[(E)-(furan-2-yl­methyl­idene)amino]­thio­phene-3,4-di­carboxyl­ate
Source: Acta Crystallogr Sect E Struct Rep Online. 2010 Oct 31;66(Pt 11):o3027. doi: 10.1107/S1600536810043746 (PMC3009046; doi:10.1107/S1600536810043746)
Supplement: Supplementary file 1 [file e-66-o3027-sup1.cif]

##############################################################################
###                                                                        ###
###        Electronic paper (Acta Crystallographica Section E)             ###
###                                                                        ###
##############################################################################
#                                                                            #
# This CIF contains the data in a paper accepted for publication in Acta     #
# Crystallographica Section E. It conforms to the requirements of Notes      #
# for Authors for Section E, and has been peer reviewed under the auspices   #
# of the IUCr Commission on Journals.                                        #
#                                                                            #
# Full details of the Crystallographic Information File format               #
# are given in the paper "The Crystallographic Information File (CIF):       #
# a New Standard Archive File for Crystallography" by S. R. Hall, F. H.      #
# Allen and I. D. Brown [Acta Cryst. (1991), A47, 655-685].                  #
#                                                                            #
# The current version of the core CIF dictionary is obtainable from          #
# ftp://ftp.iucr.org/pub/cif_core.dic. The current version number is 2.4.    #
#                                                                            #
# Software is freely available for graphical display of the structure(s) in  #
# this CIF.  For information consult the CIF home page http://www.iucr.org/  #
# cif/home.html                                                              #
#                                                                            #
# This file may be used for bona fide research purposes within the           #
# scientific community so long as proper attribution is given to the journal # 
# article from which it was obtained.                                        #
#                                                                            #
##############################################################################
                                             
data_I
_audit_creation_method     SHELXL97
_chemical_name_systematic
;
Diethyl
2-amino-5-[(<i>E</i>)-(furan-2-ylmethylidene)amino]thiophene-3,4-dicarboxylate
;
_chemical_name_common
;
;
_chemical_formula_moiety     'C15 H16 N2 O5 S'
_chemical_formula_sum     'C15 H16 N2 O5 S'
_chemical_formula_iupac     'C15 H16 N2 O5 S'
_chemical_formula_weight     336.36
_chemical_melting_point     425(2)
_symmetry_cell_setting     monoclinic
_symmetry_space_group_name_H-M     P21/n
_symmetry_space_group_name_hall     '-P 2yn'
loop_
    _symmetry_equiv_pos_as_xyz
    'x, y, z'
    '-x+1/2, y+1/2, -z+1/2'
    '-x, -y, -z'
    'x-1/2, -y-1/2, z-1/2'
_cell_length_a     9.3452(19)
_cell_length_b     14.635(3)
_cell_length_c     11.343(2)
_cell_angle_alpha     90.00
_cell_angle_beta     99.73(3)
_cell_angle_gamma     90.00
_cell_volume     1529.0(5)
_cell_formula_units_Z     4
_cell_measurement_reflns_used     3360
_cell_measurement_theta_min     4.98
_cell_measurement_theta_max     38.78
_cell_measurement_temperature     123(2)
_exptl_crystal_description     block
_exptl_crystal_colour     yellow
_exptl_crystal_size_max     0.14
_exptl_crystal_size_mid     0.10
_exptl_crystal_size_min     0.04
_exptl_crystal_density_diffrn     1.461
_exptl_crystal_density_meas     ?
_exptl_crystal_density_method     'not measured'
_exptl_crystal_F_000     704
_exptl_absorpt_coefficient_mu     2.144
_exptl_absorpt_correction_Type     multi-scan
_exptl_absorpt_process_details     '(SADABS; Sheldrick, 1996)'
_exptl_absorpt_correction_T_min     0.7276
_exptl_absorpt_correction_T_max     0.9202
_diffrn_ambient_temperature     123(2)
_diffrn_radiation_type     CuK\a
_diffrn_radiation_wavelength     1.54178
_diffrn_radiation_source     'rotating anode'
_diffrn_radiation_monochromator     'Montel 200 optics'
_diffrn_measurement_device_type     'Bruker SMART 6000'
_diffrn_measurement_method     \w
_diffrn_detector_area_resol_mean     5.5
_diffrn_reflns_number     6320
_diffrn_reflns_av_R_equivalents     0.036
_diffrn_reflns_av_sigmaI/netI     0.0338
_diffrn_reflns_theta_min     4.98
_diffrn_reflns_theta_max     72.28
_diffrn_reflns_theta_full     72.28
_diffrn_measured_fraction_theta_max     0.994
_diffrn_measured_fraction_theta_full     0.994
_diffrn_reflns_limit_h_min     -11
_diffrn_reflns_limit_h_max     11
_diffrn_reflns_limit_k_min     -17
_diffrn_reflns_limit_k_max     18
_diffrn_reflns_limit_l_min     -13
_diffrn_reflns_limit_l_max     13
_diffrn_standards_number     5
_diffrn_standards_interval_count     ?
_diffrn_standards_interval_time     1080
_diffrn_standards_decay_%     0.00
_refine_special_details
;
Refinement of <i>F</i>^2^ against ALL reflections. The weighted <i>R</i>-factor
<i>wR</i> and goodness of fit <i>S</i> are based on <i>F</i>^2^, conventional
<i>R</i>-factors <i>R</i> are based on <i>F</i>, with <i>F</i> set to zero for
negative <i>F</i>^2^. The threshold expression of <i>F</i>^2^ >
\s(<i>F</i>^2^) is used only for calculating <i>R</i>-factors(gt) <i>etc</i>.
and is not relevant to the choice of reflections for refinement.
<i>R</i>-factors based on <i>F</i>^2^ are statistically about twice as large
as those based on <i>F</i>, and <i>R</i>-factors based on ALL data will be
even larger.
;
_reflns_number_total     3005
_reflns_number_gt     2475
_reflns_threshold_expression     I>2\s(I)
_refine_ls_structure_factor_coef     Fsqd
_refine_ls_matrix_type     full
_refine_ls_R_factor_all     0.0441
_refine_ls_R_factor_gt     0.0370
_refine_ls_wR_factor_gt     0.0993
_refine_ls_wR_factor_ref     0.1018
_refine_ls_goodness_of_fit_ref     1.032
_refine_ls_restrained_S_all     1.032
_refine_ls_number_reflns     3005
_refine_ls_number_parameters     210
_refine_ls_number_restraints     0
_refine_ls_hydrogen_treatment     constr
_refine_ls_weighting_scheme     calc
_refine_ls_weighting_details
       'calc w = 1/[\s^2^(Fo^2^)+(0.0643P)^2^+0.0000P] where P=(Fo^2^+2Fc^2^)/3'
_atom_sites_solution_hydrogens     geom
_atom_sites_solution_primary     direct
_atom_sites_solution_secondary     difmap
_refine_ls_shift/su_max     0.001
_refine_ls_shift/su_mean     0.000
_refine_diff_density_max     0.292
_refine_diff_density_min     -0.344
_refine_ls_extinction_method     none
_refine_ls_extinction_coef     ?
loop_
    _atom_type_symbol
    _atom_type_description
    _atom_type_scat_dispersion_real
    _atom_type_scat_dispersion_imag
    _atom_type_scat_source
    'C' 'C' 0.0181 0.0091
                         'International Tables Vol C Tables 4.2.6.8 and 6.1.1.4'
    'H' 'H' 0.0000 0.0000
                         'International Tables Vol C Tables 4.2.6.8 and 6.1.1.4'
    'N' 'N' 0.0311 0.0180
                         'International Tables Vol C Tables 4.2.6.8 and 6.1.1.4'
    'O' 'O' 0.0492 0.0322
                         'International Tables Vol C Tables 4.2.6.8 and 6.1.1.4'
    'S' 'S' 0.3331 0.5567
                         'International Tables Vol C Tables 4.2.6.8 and 6.1.1.4'
_computing_data_collection     'SMART (Bruker, 2003)'
_computing_cell_refinement     'SAINT (Bruker, 2004)'
_computing_data_reduction     'SAINT (Bruker, 2004)'
_computing_structure_solution     'SHELXS97 (Sheldrick, 2008)'
_computing_structure_refinement     'SHELXL97 (Sheldrick, 2008)'
_computing_molecular_graphics
;
SHELXTL (Sheldrick, 2008) and ORTEP-3 (Farrugia, 1997)
;
_computing_publication_material     'UdMX (Marris, 2004)'
loop_
    _atom_site_type_symbol
    _atom_site_label
    _atom_site_fract_x
    _atom_site_fract_y
    _atom_site_fract_z
    _atom_site_U_iso_or_equiv
    _atom_site_adp_type
    _atom_site_calc_flag
    _atom_site_refinement_flags
    _atom_site_occupancy
    _atom_site_disorder_assembly
    _atom_site_disorder_group
    S S1 0.15876(5) 0.01058(3) 0.62132(4) 0.02153(13) Uani d . 1 . .
    O O3 0.26457(13) 0.20322(8) 0.97617(10) 0.0216(3) Uani d . 1 . .
    O O5 0.53448(13) 0.16250(8) 0.86520(11) 0.0229(3) Uani d . 1 . .
    O O1 0.53601(14) 0.14839(10) 0.36188(11) 0.0299(3) Uani d . 1 . .
    O O4 0.42258(13) 0.28091(8) 0.76310(11) 0.0261(3) Uani d . 1 . .
    O O2 0.11370(14) 0.08821(9) 1.00209(11) 0.0280(3) Uani d . 1 . .
    N N2 0.37833(15) 0.11513(10) 0.55344(12) 0.0201(3) Uani d . 1 . .
    N N1 0.01952(16) -0.02136(10) 0.80267(14) 0.0247(3) Uani d . 1 . .
    H H1A -0.0029 -0.0108 0.8737 0.030 Uiso calc R 1 . .
    H H1B -0.0274 -0.0637 0.7563 0.030 Uiso calc R 1 . .
    C C13 0.42543(18) 0.20165(12) 0.79259(14) 0.0180(3) Uani d . 1 . .
    C C2 0.21155(17) 0.09610(11) 0.82328(15) 0.0177(3) Uani d . 1 . .
    C C4 0.29499(18) 0.09523(12) 0.63985(15) 0.0194(4) Uani d . 1 . .
    C C10 0.19189(18) 0.12672(12) 0.94126(15) 0.0192(4) Uani d . 1 . .
    C C3 0.30893(17) 0.13360(12) 0.75044(14) 0.0175(3) Uani d . 1 . .
    C C14 0.65332(19) 0.22184(13) 0.91629(17) 0.0274(4) Uani d . 1 . .
    H H14A 0.6231 0.2619 0.9780 0.033 Uiso calc R 1 . .
    H H14B 0.6830 0.2608 0.8533 0.033 Uiso calc R 1 . .
    C C1 0.12570(18) 0.02730(12) 0.76478(15) 0.0191(4) Uani d . 1 . .
    C C6 0.42538(19) 0.08612(12) 0.35493(16) 0.0218(4) Uani d . 1 . .
    C C5 0.35120(19) 0.07232(12) 0.45285(15) 0.0225(4) Uani d . 1 . .
    H H5 0.2757 0.0281 0.4435 0.027 Uiso calc R 1 . .
    C C11 0.2356(2) 0.24369(13) 1.08714(15) 0.0259(4) Uani d . 1 . .
    H H11A 0.2526 0.1984 1.1528 0.031 Uiso calc R 1 . .
    H H11B 0.1335 0.2646 1.0776 0.031 Uiso calc R 1 . .
    C C8 0.5077(2) 0.08255(14) 0.18213(16) 0.0284(4) Uani d . 1 . .
    H H8 0.5204 0.0675 0.1031 0.034 Uiso calc R 1 . .
    C C7 0.4049(2) 0.04441(13) 0.24649(16) 0.0272(4) Uani d . 1 . .
    H H7 0.3351 -0.0014 0.2191 0.033 Uiso calc R 1 . .
    C C9 0.5836(2) 0.14410(15) 0.25473(17) 0.0316(5) Uani d . 1 . .
    H H9 0.6604 0.1800 0.2343 0.038 Uiso calc R 1 . .
    C C15 0.7766(2) 0.16205(14) 0.97085(18) 0.0320(4) Uani d . 1 . .
    H H15A 0.7455 0.1231 1.0321 0.048 Uiso calc R 1 . .
    H H15B 0.8583 0.2002 1.0075 0.048 Uiso calc R 1 . .
    H H15C 0.8068 0.1237 0.9087 0.048 Uiso calc R 1 . .
    C C12 0.3367(2) 0.32281(13) 1.11445(17) 0.0351(5) Uani d . 1 . .
    H H12A 0.4372 0.3007 1.1284 0.053 Uiso calc R 1 . .
    H H12B 0.3167 0.3543 1.1862 0.053 Uiso calc R 1 . .
    H H12C 0.3227 0.3653 1.0467 0.053 Uiso calc R 1 . .
loop_
    _atom_site_aniso_label
    _atom_site_aniso_U_11
    _atom_site_aniso_U_22
    _atom_site_aniso_U_33
    _atom_site_aniso_U_12
    _atom_site_aniso_U_13
    _atom_site_aniso_U_23
    S1 0.0226(2) 0.0245(2) 0.0170(2) -0.00387(17) 0.00208(16) -0.00373(16)
    O3 0.0288(7) 0.0215(6) 0.0158(6) -0.0027(5) 0.0072(5) -0.0041(5)
    O5 0.0206(6) 0.0213(6) 0.0245(7) -0.0023(5) -0.0025(5) -0.0003(5)
    O1 0.0275(7) 0.0373(8) 0.0254(7) -0.0063(6) 0.0062(6) -0.0053(6)
    O4 0.0286(7) 0.0206(7) 0.0278(7) -0.0032(5) 0.0013(5) 0.0036(5)
    O2 0.0310(7) 0.0308(7) 0.0253(7) -0.0070(6) 0.0134(6) -0.0019(6)
    N2 0.0221(7) 0.0234(8) 0.0148(7) 0.0023(6) 0.0036(6) 0.0009(6)
    N1 0.0242(8) 0.0269(8) 0.0239(8) -0.0083(6) 0.0069(6) -0.0038(6)
    C13 0.0205(8) 0.0216(9) 0.0131(8) 0.0010(6) 0.0060(6) -0.0011(6)
    C2 0.0171(8) 0.0183(8) 0.0175(8) 0.0003(6) 0.0028(6) 0.0004(6)
    C4 0.0191(8) 0.0222(9) 0.0170(8) 0.0003(7) 0.0032(7) 0.0008(7)
    C10 0.0178(8) 0.0213(9) 0.0184(8) 0.0015(6) 0.0025(7) 0.0006(7)
    C3 0.0174(8) 0.0184(8) 0.0168(8) 0.0013(6) 0.0032(6) 0.0017(6)
    C14 0.0222(9) 0.0273(10) 0.0309(10) -0.0057(7) -0.0011(8) -0.0059(8)
    C1 0.0181(8) 0.0200(8) 0.0185(8) 0.0023(6) 0.0013(7) 0.0006(7)
    C6 0.0235(8) 0.0226(9) 0.0188(8) 0.0000(7) 0.0022(7) 0.0008(7)
    C5 0.0267(9) 0.0222(9) 0.0188(9) -0.0013(7) 0.0041(7) 0.0005(7)
    C11 0.0380(10) 0.0256(9) 0.0154(8) 0.0023(8) 0.0080(8) -0.0038(7)
    C8 0.0314(10) 0.0375(11) 0.0174(9) 0.0075(8) 0.0076(8) 0.0002(8)
    C7 0.0365(10) 0.0259(10) 0.0198(9) -0.0008(8) 0.0061(8) -0.0038(7)
    C9 0.0266(10) 0.0429(12) 0.0278(10) -0.0014(8) 0.0115(8) 0.0052(9)
    C15 0.0236(9) 0.0391(11) 0.0303(10) 0.0003(8) -0.0043(8) -0.0037(9)
    C12 0.0578(14) 0.0241(10) 0.0235(10) -0.0043(10) 0.0078(9) -0.0049(8)
_geom_special_details
;
All e.s.d.'s (except the e.s.d. in the dihedral angle between two l.s. planes)
are estimated using the full covariance matrix. The cell e.s.d.'s are taken
into account individually in the estimation of e.s.d.'s in distances, angles
and torsion angles; correlations between e.s.d.'s in cell parameters are only
used when they are defined by crystal symmetry. An approximate (isotropic)
treatment of cell e.s.d.'s is used for estimating e.s.d.'s involving l.s.
planes.
;
loop_
    _geom_bond_atom_site_label_1
    _geom_bond_atom_site_label_2
    _geom_bond_site_symmetry_1
    _geom_bond_site_symmetry_2
    _geom_bond_distance
    _geom_bond_publ_flag
    S1 C1 . . 1.7242(18) n
    S1 C4 . . 1.7633(18) n
    O3 C10 . . 1.334(2) n
    O3 C11 . . 1.4573(19) n
    O5 C13 . . 1.3272(19) n
    O5 C14 . . 1.451(2) n
    O1 C9 . . 1.364(2) n
    O1 C6 . . 1.370(2) n
    O4 C13 . . 1.206(2) n
    O2 C10 . . 1.224(2) n
    N2 C5 . . 1.289(2) n
    N2 C4 . . 1.382(2) n
    N1 C1 . . 1.349(2) n
    N1 H1A . . 0.88 ?
    N1 H1B . . 0.88 ?
    C13 C3 . . 1.493(2) n
    C2 C1 . . 1.385(2) n
    C2 C3 . . 1.437(2) n
    C2 C10 . . 1.452(2) n
    C4 C3 . . 1.360(2) n
    C14 C15 . . 1.495(3) n
    C14 H14A . . 0.99 ?
    C14 H14B . . 0.99 ?
    C6 C7 . . 1.357(2) n
    C6 C5 . . 1.420(2) n
    C5 H5 . . 0.95 ?
    C11 C12 . . 1.494(3) n
    C11 H11A . . 0.99 ?
    C11 H11B . . 0.99 ?
    C8 C9 . . 1.340(3) n
    C8 C7 . . 1.416(3) n
    C8 H8 . . 0.95 ?
    C7 H7 . . 0.95 ?
    C9 H9 . . 0.95 ?
    C15 H15A . . 0.98 ?
    C15 H15B . . 0.98 ?
    C15 H15C . . 0.98 ?
    C12 H12A . . 0.98 ?
    C12 H12B . . 0.98 ?
    C12 H12C . . 0.98 ?
loop_
    _geom_angle_atom_site_label_1
    _geom_angle_atom_site_label_2
    _geom_angle_atom_site_label_3
    _geom_angle_site_symmetry_1
    _geom_angle_site_symmetry_2
    _geom_angle_site_symmetry_3
    _geom_angle
    _geom_angle_publ_flag
    C1 S1 C4 . . . 91.65(8) n
    C10 O3 C11 . . . 115.96(13) n
    C13 O5 C14 . . . 116.42(14) n
    C9 O1 C6 . . . 105.92(15) n
    C5 N2 C4 . . . 118.38(15) n
    C1 N1 H1A . . . 120 ?
    C1 N1 H1B . . . 120 ?
    H1A N1 H1B . . . 120 ?
    O4 C13 O5 . . . 124.46(16) n
    O4 C13 C3 . . . 124.88(16) n
    O5 C13 C3 . . . 110.65(14) n
    C1 C2 C3 . . . 111.96(15) n
    C1 C2 C10 . . . 120.84(15) n
    C3 C2 C10 . . . 127.08(15) n
    C3 C4 N2 . . . 126.11(16) n
    C3 C4 S1 . . . 110.77(13) n
    N2 C4 S1 . . . 123.06(13) n
    O2 C10 O3 . . . 122.79(16) n
    O2 C10 C2 . . . 123.91(16) n
    O3 C10 C2 . . . 113.27(14) n
    C4 C3 C2 . . . 113.65(15) n
    C4 C3 C13 . . . 121.43(15) n
    C2 C3 C13 . . . 124.67(15) n
    O5 C14 C15 . . . 107.41(15) n
    O5 C14 H14A . . . 110.2 ?
    C15 C14 H14A . . . 110.2 ?
    O5 C14 H14B . . . 110.2 ?
    C15 C14 H14B . . . 110.2 ?
    H14A C14 H14B . . . 108.5 ?
    N1 C1 C2 . . . 128.96(16) n
    N1 C1 S1 . . . 118.97(13) n
    C2 C1 S1 . . . 111.94(13) n
    C7 C6 O1 . . . 109.92(16) n
    C7 C6 C5 . . . 129.21(18) n
    O1 C6 C5 . . . 120.86(16) n
    N2 C5 C6 . . . 125.07(17) n
    N2 C5 H5 . . . 117.5 ?
    C6 C5 H5 . . . 117.5 ?
    O3 C11 C12 . . . 106.90(15) n
    O3 C11 H11A . . . 110.3 ?
    C12 C11 H11A . . . 110.3 ?
    O3 C11 H11B . . . 110.3 ?
    C12 C11 H11B . . . 110.3 ?
    H11A C11 H11B . . . 108.6 ?
    C9 C8 C7 . . . 106.42(17) n
    C9 C8 H8 . . . 126.8 n
    C7 C8 H8 . . . 126.8 ?
    C6 C7 C8 . . . 106.60(17) n
    C6 C7 H7 . . . 126.7 ?
    C8 C7 H7 . . . 126.7 ?
    C8 C9 O1 . . . 111.14(17) n
    C8 C9 H9 . . . 124.4 ?
    O1 C9 H9 . . . 124.4 ?
    C14 C15 H15A . . . 109.5 ?
    C14 C15 H15B . . . 109.5 ?
    H15A C15 H15B . . . 109.5 ?
    C14 C15 H15C . . . 109.5 ?
    H15A C15 H15C . . . 109.5 ?
    H15B C15 H15C . . . 109.5 ?
    C11 C12 H12A . . . 109.5 ?
    C11 C12 H12B . . . 109.5 ?
    H12A C12 H12B . . . 109.5 ?
    C11 C12 H12C . . . 109.5 ?
    H12A C12 H12C . . . 109.5 ?
    H12B C12 H12C . . . 109.5 ?
loop_
    _geom_torsion_atom_site_label_1
    _geom_torsion_atom_site_label_2
    _geom_torsion_atom_site_label_3
    _geom_torsion_atom_site_label_4
    _geom_torsion_site_symmetry_1
    _geom_torsion_site_symmetry_2
    _geom_torsion_site_symmetry_3
    _geom_torsion_site_symmetry_4
    _geom_torsion
    _geom_torsion_publ_flag
    C14 O5 C13 O4 . . . . 3.5(2) n
    C14 O5 C13 C3 . . . . -177.89(14) n
    C5 N2 C4 C3 . . . . 179.86(17) n
    C5 N2 C4 S1 . . . . 2.9(2) n
    C1 S1 C4 C3 . . . . -1.07(14) n
    C1 S1 C4 N2 . . . . 176.35(15) n
    C11 O3 C10 O2 . . . . -5.4(2) n
    C11 O3 C10 C2 . . . . 172.78(14) n
    C1 C2 C10 O2 . . . . 9.1(3) n
    C3 C2 C10 O2 . . . . -175.17(17) n
    C1 C2 C10 O3 . . . . -169.01(15) n
    C3 C2 C10 O3 . . . . 6.7(2) n
    N2 C4 C3 C2 . . . . -177.09(15) n
    S1 C4 C3 C2 . . . . 0.22(19) n
    N2 C4 C3 C13 . . . . -2.6(3) n
    S1 C4 C3 C13 . . . . 174.76(12) n
    C1 C2 C3 C4 . . . . 1.0(2) n
    C10 C2 C3 C4 . . . . -175.00(16) n
    C1 C2 C3 C13 . . . . -173.30(15) n
    C10 C2 C3 C13 . . . . 10.7(3) n
    O4 C13 C3 C4 . . . . 77.5(2) n
    O5 C13 C3 C4 . . . . -101.12(18) n
    O4 C13 C3 C2 . . . . -108.6(2) n
    O5 C13 C3 C2 . . . . 72.8(2) n
    C13 O5 C14 C15 . . . . -167.31(15) n
    C3 C2 C1 N1 . . . . -177.66(17) n
    C10 C2 C1 N1 . . . . -1.3(3) n
    C3 C2 C1 S1 . . . . -1.82(18) n
    C10 C2 C1 S1 . . . . 174.49(12) n
    C4 S1 C1 N1 . . . . 177.96(14) n
    C4 S1 C1 C2 . . . . 1.66(13) n
    C9 O1 C6 C7 . . . . 0.0(2) n
    C9 O1 C6 C5 . . . . 179.52(17) n
    C4 N2 C5 C6 . . . . 178.96(16) n
    C7 C6 C5 N2 . . . . 179.79(19) n
    O1 C6 C5 N2 . . . . 0.3(3) n
    C10 O3 C11 C12 . . . . 175.14(15) n
    O1 C6 C7 C8 . . . . -0.1(2) n
    C5 C6 C7 C8 . . . . -179.58(18) n
    C9 C8 C7 C6 . . . . 0.2(2) n
    C7 C8 C9 O1 . . . . -0.2(2) n
    C6 O1 C9 C8 . . . . 0.1(2) n
loop_
    _geom_hbond_atom_site_label_D
    _geom_hbond_atom_site_label_H
    _geom_hbond_atom_site_label_A
    _geom_hbond_site_symmetry_A
    _geom_hbond_distance_DH
    _geom_hbond_distance_HA
    _geom_hbond_distance_DA
    _geom_hbond_angle_DHA
    N1 H1A O2 3_557 0.88 2.20 2.889(2) 135
    N1 H1B O4 2_546 0.88 2.50 3.059(3) 122
data_global
_journal_date_recd_electronic     2010-10-21
_journal_date_accepted     2010-10-26
_journal_name_full     'Acta Crystallographica, Section E'
_journal_year     2010
_journal_volume     66
_journal_issue     11
_journal_page_first     o3027
_journal_page_last     o3027
_journal_paper_category     QO
_journal_coeditor_code     WN2415
_publ_contact_author_name     'W. Skene'
_publ_contact_author_address
;
2900 \'Edouard-Montpetit
Montr\'eal
Qu\'ebec
Canada
;
_publ_contact_author_email     w.skene@umontreal.ca
_publ_contact_author_fax     ?
_publ_contact_author_phone     ?
_publ_section_title
;\
Diethyl
2-amino-5-[(<i>E</i>)-(furan-2-ylmethylidene)amino]thiophene-3,4-\
dicarboxylate
;
loop_
    _publ_author_name
    _publ_author_address
    'Dufresne, St\'ephane'
;
Department of Chemistry
University of Montreal
CP 6128, succ. Centre-ville
Montr\'eal
Qu\'ebec
Canada H3C 3J7
;
    'Skene, W. G.'
;
Department of Chemistry
University of Montreal
CP 6128, succ. Centre-ville
Montr\'eal
Qu\'ebec
Canada H3C 3J7
;
