# Supplementary material for: Diethyl 2-amino-5-[(E)-(furan-2-yl­methyl­idene)amino]­thio­phene-3,4-di­carboxyl­ate
Source: Acta Crystallogr Sect E Struct Rep Online. 2010 Oct 31;66(Pt 11):o3027. doi: 10.1107/S1600536810043746 (PMC3009046; doi:10.1107/S1600536810043746)
Supplement: Supplementary file 2 [file e-66-o3027-Isup2.hkl]

# 
# h,k,l, Fc-squared, Fo-squared, sigma(Fo-squared) and status flag 
# 
data_I
_shelx_title ' sken29 in P2(1)/n' 
_shelx_refln_list_code          4 
_shelx_F_calc_maximum      172.62 
_exptl_crystal_F_000       704.00 
_reflns_d_resolution_high  0.8093 
 
loop_ 
 _symmetry_equiv_pos_as_xyz 
 'x, y, z' 
 '-x+1/2, y+1/2, -z+1/2' 
 '-x, -y, -z' 
 'x-1/2, -y-1/2, z-1/2' 
 
_cell_length_a     9.3452 
_cell_length_b    14.6352 
_cell_length_c    11.3426 
_cell_angle_alpha  90.000 
_cell_angle_beta   99.728 
_cell_angle_gamma  90.000 
 
_shelx_F_squared_multiplier     1.000 
 
loop_ 
 _refln_index_h 
 _refln_index_k 
 _refln_index_l 
 _refln_F_squared_calc 
 _refln_F_squared_meas 
 _refln_F_squared_sigma 
 _refln_observed_status 
   2   0   0      844.96      781.74     32.27 o 
   4   0   0      492.74      502.27     18.12 o 
   6   0   0      209.84      194.84     14.51 o 
   8   0   0        1.66        3.72     12.36 o 
  10   0   0       31.21       41.96     12.60 o 
   1   1   0      540.00      538.41      7.96 o 
   2   1   0      535.01      557.60     11.11 o 
   3   1   0     4032.09     4430.30     59.79 o 
   4   1   0       91.73      104.10      5.62 o 
   5   1   0      265.66      269.15      8.70 o 
   6   1   0        6.90        8.60      5.60 o 
   7   1   0      771.41      739.24     25.31 o 
   8   1   0      704.99      723.75     24.00 o 
   9   1   0       45.37       41.31     10.57 o 
  10   1   0      128.77      138.12     12.66 o 
  11   1   0       16.07       12.05      5.63 o 
   0   2   0      303.59      298.75      6.07 o 
   1   2   0     8602.70     8434.40     90.83 o 
   2   2   0      898.25      880.33      9.41 o 
   3   2   0      433.33      470.56      7.26 o 
   4   2   0     2100.92     2302.51     46.76 o 
   5   2   0     1634.08     1779.10     38.37 o 
   6   2   0     2857.96     2634.06     66.58 o 
   7   2   0      679.70      655.81     15.98 o 
   8   2   0      127.29      130.84     12.79 o 
   9   2   0      405.98      429.46     19.30 o 
  10   2   0        3.85        0.73      5.85 o 
  11   2   0       39.58       38.04      6.61 o 
   1   3   0    13244.24    12118.09     99.88 o 
   2   3   0        2.17        2.80      1.91 o 
   3   3   0      149.12      162.88      6.04 o 
   4   3   0      882.53      878.58     13.17 o 
   5   3   0      233.30      252.07      9.74 o 
   6   3   0       65.43       61.27      8.40 o 
   7   3   0      841.84      836.73     17.70 o 
   8   3   0       34.77       40.77      8.09 o 
   9   3   0      312.73      299.16     16.96 o 
  10   3   0        0.03        1.79      5.76 o 
  11   3   0       44.00       44.84      8.06 o 
   0   4   0      614.72      764.27     11.47 o 
   1   4   0    11347.78    10487.74     99.45 o 
   2   4   0       73.80       60.53      3.23 o 
   3   4   0     5521.49     5618.94     47.63 o 
   4   4   0      608.76      722.66     41.32 o 
   5   4   0      587.07      670.93     14.29 o 
   6   4   0      201.20      201.01     12.41 o 
   7   4   0       57.08       50.06      6.76 o 
   8   4   0      242.16      233.37     13.84 o 
   9   4   0        5.71        4.10      6.47 o 
  10   4   0      788.57      816.75     20.34 o 
  11   4   0        4.21        7.48     11.80 o 
   1   5   0     4447.42     4414.17     36.77 o 
   2   5   0        4.12        6.19      2.26 o 
   3   5   0      487.42      537.75     10.76 o 
   4   5   0     5393.72     5924.10    127.98 o 
   5   5   0       34.15       21.43      6.05 o 
   6   5   0      846.63      868.21     32.31 o 
   7   5   0      750.37      767.22     26.71 o 
   8   5   0        5.62        9.86      6.67 o 
   9   5   0      193.96      207.16     12.85 o 
  10   5   0       35.59       38.85      6.34 o 
   0   6   0      563.16      469.03     11.25 o 
   1   6   0       52.02       37.94      3.30 o 
   2   6   0      181.72      175.87      6.11 o 
   3   6   0        0.60        2.72      2.91 o 
   4   6   0      101.94      108.58     12.05 o 
   5   6   0      304.46      360.06     15.84 o 
   6   6   0     1137.07     1101.53     24.29 o 
   7   6   0      210.35      227.96     16.20 o 
   8   6   0       71.14       75.17     10.67 o 
   9   6   0      223.34      257.47     14.90 o 
  10   6   0      322.69      325.61     12.96 o 
   1   7   0       53.58       61.52      4.38 o 
   2   7   0       12.82        7.80      3.05 o 
   3   7   0     2238.38     2175.15     52.11 o 
   4   7   0       63.12       58.49      8.07 o 
   5   7   0      744.06      652.13     20.78 o 
   6   7   0      167.63      157.35     11.11 o 
   7   7   0      597.13      611.05     22.39 o 
   8   7   0      380.78      395.14     16.97 o 
   9   7   0      103.11      119.56     11.10 o 
  10   7   0        8.32        3.46      5.62 o 
   0   8   0      997.52      979.18     22.59 o 
   1   8   0     1195.08     1254.50     16.91 o 
   2   8   0      576.68      562.15     12.52 o 
   3   8   0       48.50       53.22      6.57 o 
   4   8   0      160.22      152.40     12.22 o 
   5   8   0     2277.11     2229.09     47.30 o 
   6   8   0      656.35      698.66     22.77 o 
   7   8   0        0.83       -3.35      6.66 o 
   8   8   0       52.69       48.95      8.84 o 
   9   8   0        0.51       -3.87      5.65 o 
  10   8   0        1.10        0.13      5.50 o 
   1   9   0     1806.73     1797.18     41.02 o 
   2   9   0     1613.71     1725.25     30.27 o 
   3   9   0       62.03       76.18      8.00 o 
   4   9   0        2.69        2.27      7.47 o 
   5   9   0       17.37       13.89      7.14 o 
   6   9   0        8.49        7.00      6.97 o 
   7   9   0       30.73       33.27      8.11 o 
   8   9   0       48.53       64.78      9.14 o 
   9   9   0      159.82      163.64     10.67 o 
   0  10   0     1321.11     1304.13     52.65 o 
   1  10   0      650.72      613.40     15.18 o 
   2  10   0      595.49      535.20     15.54 o 
   3  10   0      335.46      342.89     15.48 o 
   4  10   0      331.12      308.98     13.81 o 
   5  10   0      273.66      252.35     13.35 o 
   6  10   0       70.51       77.61      9.43 o 
   7  10   0       69.61       64.23      8.54 o 
   8  10   0        0.14       -1.33      5.67 o 
   9  10   0       32.50       32.70      6.64 o 
   1  11   0      224.21      238.51     16.50 o 
   2  11   0        2.89        5.30      5.71 o 
   3  11   0      994.88      947.45     28.26 o 
   4  11   0     1555.02     1571.23     41.85 o 
   5  11   0        0.12        2.85      6.35 o 
   6  11   0      418.24      485.37     21.72 o 
   7  11   0      237.55      243.48     13.24 o 
   8  11   0      100.24       92.38      9.40 o 
   9  11   0       43.60       39.55      9.20 o 
   0  12   0      432.17      478.87     29.59 o 
   1  12   0     1201.97     1274.92     34.30 o 
   2  12   0        3.81        2.53      8.68 o 
   3  12   0      380.50      381.04     20.05 o 
   4  12   0       39.22       29.10      8.00 o 
   5  12   0        5.01       10.99      6.30 o 
   6  12   0      464.45      455.17     14.37 o 
   7  12   0        5.34        0.58      6.05 o 
   8  12   0       20.93       12.65      5.16 o 
   1  13   0       14.25       17.20      9.25 o 
   2  13   0      659.72      629.05     28.56 o 
   3  13   0      429.03      436.65     18.88 o 
   4  13   0       13.67       12.66      7.66 o 
   5  13   0       74.35       61.23      8.24 o 
   6  13   0       63.09       52.60      7.07 o 
   7  13   0       38.01       20.11      6.06 o 
   0  14   0      428.43      457.78     26.97 o 
   1  14   0        8.55       11.58      8.69 o 
   2  14   0       29.69       35.89     11.01 o 
   3  14   0        5.22        4.69      7.94 o 
   4  14   0       28.16       36.84      9.75 o 
   5  14   0      555.00      606.89     19.99 o 
   6  14   0       65.45       49.44      6.76 o 
   7  14   0       30.82       38.45     13.91 o 
   1  15   0       11.54       14.93      8.23 o 
   2  15   0      551.50      602.84     24.49 o 
   3  15   0        7.41        6.89      8.91 o 
   4  15   0       59.93       62.28      8.76 o 
   5  15   0       11.78       13.27      6.84 o 
   6  15   0      261.20      260.95     22.55 o 
   0  16   0      244.81      271.38     20.31 o 
   1  16   0      557.29      546.11     23.54 o 
   2  16   0      274.13      299.07     17.21 o 
   3  16   0        0.57       -2.53      6.65 o 
   4  16   0       29.48       39.94      7.42 o 
   5  16   0      170.57      179.67     13.57 o 
   1  17   0       47.33       46.37      7.69 o 
   2  17   0       97.07       99.49      9.65 o 
   3  17   0        5.58       12.67      5.52 o 
   0  18   0       47.33       32.25     10.75 o 
   1  18   0       46.04       57.96     12.27 o 
 -11   0   1       52.72       37.84      9.58 o 
  -9   0   1     1432.69     1450.25     34.74 o 
  -7   0   1     1715.72     1674.10     48.40 o 
  -5   0   1      210.93      214.56     10.14 o 
  -3   0   1     2065.37     2390.94     64.62 o 
  -1   0   1     3455.48     3336.99     66.81 o 
   1   0   1    12911.71    10585.40    110.55 o 
   3   0   1      376.81      257.06     15.01 o 
   5   0   1      185.68      161.33     11.62 o 
   7   0   1       36.61       27.60      9.29 o 
   9   0   1      435.22      447.52     31.14 o 
  11   0   1        1.78        1.19      6.81 o 
 -11   1   1        0.21        0.96      5.23 o 
 -10   1   1      289.66      307.65     17.07 o 
  -9   1   1        0.75        1.91      5.76 o 
  -8   1   1       71.05       75.54      8.60 o 
  -7   1   1        1.89        3.75      7.29 o 
  -6   1   1       81.25       81.52      7.85 o 
  -5   1   1      891.22      889.49     13.79 o 
  -4   1   1     2561.53     2518.54     27.48 o 
  -3   1   1      801.93      869.82      9.10 o 
  -2   1   1     2204.59     2434.26     26.63 o 
  -1   1   1      170.48      156.21      2.53 o 
   0   1   1      289.04      245.41      3.39 o 
   1   1   1     1151.25     1189.71      9.92 o 
   2   1   1     4864.45     4849.10     35.14 o 
   3   1   1      852.40      884.10     14.94 o 
   4   1   1     1687.82     2046.54     31.32 o 
   5   1   1      277.31      318.01      9.56 o 
   6   1   1     1305.96     1214.31     29.97 o 
   7   1   1      386.02      375.10     14.27 o 
   8   1   1      505.98      558.03     38.22 o 
   9   1   1       75.58       79.88     12.78 o 
  10   1   1      296.88      355.82     17.51 o 
  11   1   1        0.04       -1.95      4.67 o 
 -11   2   1       31.24       21.42      6.04 o 
 -10   2   1       18.32       14.92      7.05 o 
  -9   2   1      315.61      362.02     15.00 o 
  -8   2   1       61.76       65.72      8.91 o 
  -7   2   1      969.17      865.44     32.53 o 
  -6   2   1       18.85       19.56      5.39 o 
  -5   2   1      862.17      879.02     15.68 o 
  -4   2   1      169.28      178.91      6.55 o 
  -3   2   1     1778.75     1735.84     17.52 o 
  -2   2   1       74.35       87.53      3.73 o 
  -1   2   1      219.69      202.84      3.32 o 
   0   2   1      567.80      538.78      7.69 o 
   1   2   1     6234.13     5843.81     58.54 o 
   2   2   1    29796.59    25147.07    231.90 o 
   3   2   1     1238.79     1254.46     22.36 o 
   4   2   1       77.07       87.66      5.10 o 
   5   2   1     2216.79     2214.32     26.26 o 
   6   2   1     1025.68      962.26     20.99 o 
   7   2   1      181.19      199.42     11.07 o 
   8   2   1       76.19       80.15     10.53 o 
   9   2   1     1330.00     1471.48     29.27 o 
  10   2   1        7.41       -0.01      6.73 o 
  11   2   1        1.21       -3.89      4.61 o 
 -11   3   1       89.69       83.98      7.40 o 
 -10   3   1      251.89      237.07     12.71 o 
  -9   3   1       77.14       86.53      9.26 o 
  -8   3   1       76.13       77.74      8.93 o 
  -7   3   1       32.57       35.88      6.23 o 
  -6   3   1        3.00        2.03      4.56 o 
  -5   3   1     1443.69     1624.16     31.15 o 
  -4   3   1       69.63       50.47      4.70 o 
  -3   3   1      154.22      154.13      4.48 o 
  -2   3   1      857.28      920.40      9.96 o 
  -1   3   1     2019.20     2030.36     28.71 o 
   0   3   1     5773.83     5517.22     69.35 o 
   1   3   1    15354.35    14729.77    120.54 o 
   2   3   1    24843.90    25244.45    246.81 o 
   3   3   1      571.56      557.01      9.18 o 
   4   3   1      741.27      738.51     12.44 o 
   5   3   1        7.12       10.73      4.54 o 
   6   3   1      148.66      159.92     10.88 o 
   7   3   1      268.78      268.52     12.62 o 
   8   3   1      207.43      203.82     13.24 o 
   9   3   1       40.75       40.81      7.67 o 
  10   3   1       61.15       54.72      8.46 o 
  11   3   1       32.59       41.95     12.15 o 
 -11   4   1      307.27      323.89     14.53 o 
 -10   4   1      113.99      109.79      8.60 o 
  -9   4   1       81.24       85.75      8.54 o 
  -8   4   1      523.37      550.12     17.11 o 
  -7   4   1      128.69      106.22      7.76 o 
  -6   4   1        8.99       10.17      5.09 o 
  -5   4   1      202.90      216.04      9.21 o 
  -4   4   1      219.57      263.29     18.97 o 
  -3   4   1     1578.00     1619.70     26.39 o 
  -2   4   1       93.24       83.84      4.04 o 
  -1   4   1     1966.09     2005.69     33.96 o 
   0   4   1     1407.41     1331.64     15.30 o 
   1   4   1     5576.83     5396.78     60.05 o 
   2   4   1     4999.01     5192.99     47.32 o 
   3   4   1    11916.75    12299.66    196.34 o 
   4   4   1      134.96      134.65      7.56 o 
   5   4   1      206.33      214.88     10.12 o 
   6   4   1       67.64       51.58      7.95 o 
   7   4   1        0.02       -1.95      7.18 o 
   8   4   1      422.64      394.65     16.15 o 
   9   4   1      442.90      483.40     16.53 o 
  10   4   1       85.40       74.59      7.46 o 
 -10   5   1       25.82       17.06      5.45 o 
  -9   5   1       13.21       13.37      5.75 o 
  -8   5   1      194.56      184.39     11.68 o 
  -7   5   1      124.22      122.07     12.39 o 
  -6   5   1      359.23      349.93     22.11 o 
  -5   5   1      464.44      475.19     13.10 o 
  -4   5   1     1327.48     1432.11     41.47 o 
  -3   5   1     1009.89     1111.79     16.27 o 
  -2   5   1     2294.17     2459.72     25.47 o 
  -1   5   1      115.54       77.21      3.41 o 
   0   5   1      182.51      182.64      4.63 o 
   1   5   1        5.83       16.33      2.43 o 
   2   5   1     1640.39     1480.26     28.19 o 
   3   5   1        1.68        8.28      3.70 o 
   4   5   1      368.34      339.76     11.16 o 
   5   5   1      734.05      752.70     26.73 o 
   6   5   1      962.15      901.42     28.08 o 
   7   5   1     1143.70     1157.59     28.69 o 
   8   5   1      837.36      874.34     24.82 o 
   9   5   1        0.42        0.39      5.72 o 
  10   5   1        1.03       -3.49      5.06 o 
 -10   6   1      380.93      372.14     16.13 o 
  -9   6   1        4.65        6.70      5.47 o 
  -8   6   1      227.66      207.52     11.94 o 
  -7   6   1      122.49      126.80     11.59 o 
  -6   6   1        0.37        0.60      7.13 o 
  -5   6   1      626.21      670.48     16.90 o 
  -4   6   1       21.62       27.11      4.68 o 
  -3   6   1      945.40      918.38     14.37 o 
  -2   6   1      364.82      356.93      7.97 o 
  -1   6   1     3969.16     3804.91     58.09 o 
   0   6   1      479.99      588.37      9.49 o 
   1   6   1      453.67      555.15     10.21 o 
   2   6   1      935.69     1047.55     17.89 o 
   3   6   1     5886.70     5790.48    152.72 o 
   4   6   1      884.40      853.97     19.02 o 
   5   6   1      133.98      153.19     11.19 o 
   6   6   1       31.29       29.91      6.59 o 
   7   6   1       36.23       55.83     11.27 o 
   8   6   1        1.53        3.63      7.58 o 
   9   6   1      248.28      252.61     14.27 o 
  10   6   1      172.60      155.93      9.24 o 
 -10   7   1       27.88       36.47      6.80 o 
  -9   7   1       10.30       14.54      6.10 o 
  -8   7   1      948.33     1087.58     24.62 o 
  -7   7   1        6.50        5.51      6.98 o 
  -6   7   1        6.25        5.58      5.27 o 
  -5   7   1      312.05      294.18     14.96 o 
  -4   7   1     1108.11     1062.12     19.92 o 
  -3   7   1     1749.59     1722.13     21.99 o 
  -2   7   1      536.49      604.79     11.99 o 
  -1   7   1       20.77       12.14      3.12 o 
   0   7   1     1755.73     1748.34     17.86 o 
   1   7   1      188.01      219.52      7.13 o 
   2   7   1        4.58        3.50      3.53 o 
   3   7   1     2867.79     2831.91     36.34 o 
   4   7   1       63.75       92.75      9.54 o 
   5   7   1       77.56       64.96      9.78 o 
   6   7   1      142.75      153.54     15.15 o 
   7   7   1      216.69      200.28     16.44 o 
   8   7   1       76.46       87.94     11.50 o 
   9   7   1        3.14        1.78      5.78 o 
  10   7   1      251.02      216.16     10.47 o 
 -10   8   1      162.07      152.35     13.46 o 
  -9   8   1      200.63      223.09     12.09 o 
  -8   8   1        0.31        4.07      6.05 o 
  -7   8   1     1084.00     1184.26     35.52 o 
  -6   8   1      197.82      198.34     13.13 o 
  -5   8   1      663.42      662.47     25.47 o 
  -4   8   1       43.13       48.49      8.62 o 
  -3   8   1        2.12        1.11      3.73 o 
  -2   8   1     1573.21     1564.43     20.05 o 
  -1   8   1      868.83      880.59     14.67 o 
   0   8   1       89.19      102.35      5.70 o 
   1   8   1     1831.25     1894.36     22.95 o 
   2   8   1     2191.90     2465.95     39.31 o 
   3   8   1     1036.80      997.42     19.45 o 
   4   8   1      630.86      685.36     21.77 o 
   5   8   1       74.33       51.19      7.87 o 
   6   8   1        2.59        2.78      8.32 o 
   7   8   1        0.12        4.09      7.68 o 
   8   8   1       18.38       26.48      8.12 o 
   9   8   1      210.87      220.21     13.22 o 
  10   8   1       26.66       12.50      9.47 o 
  -9   9   1      174.01      199.34     10.80 o 
  -8   9   1       87.24       91.33      8.50 o 
  -7   9   1       54.81       55.19      9.18 o 
  -6   9   1       12.95        8.10      6.78 o 
  -5   9   1      259.06      256.10     13.88 o 
  -4   9   1      432.64      418.77     18.83 o 
  -3   9   1      350.64      331.90     11.60 o 
  -2   9   1      858.40      802.58     16.78 o 
  -1   9   1       73.58       55.26      5.55 o 
   0   9   1       50.28       45.05      5.55 o 
   1   9   1      582.21      508.40     14.28 o 
   2   9   1      217.48      192.96     10.55 o 
   3   9   1      207.29      195.55     12.57 o 
   4   9   1       20.49       25.13      9.64 o 
   5   9   1      914.02      913.59     25.04 o 
   6   9   1       44.09       59.27     11.31 o 
   7   9   1       97.47       92.23     10.70 o 
   8   9   1       80.50      104.08     14.20 o 
   9   9   1        3.29        2.34      5.63 o 
  -9  10   1       74.99       64.23      6.84 o 
  -8  10   1       93.55       99.60      8.37 o 
  -7  10   1       28.49       38.90      8.21 o 
  -6  10   1      441.74      427.56     16.12 o 
  -5  10   1      142.87      152.41     11.52 o 
  -4  10   1      535.46      553.54     14.43 o 
  -3  10   1      137.58      117.71     10.78 o 
  -2  10   1     1351.23     1285.06     23.18 o 
  -1  10   1      977.15      920.79     20.58 o 
   0  10   1       56.28       40.55      7.00 o 
   1  10   1      820.08      813.90     22.84 o 
   2  10   1        1.86        2.82      5.57 o 
   3  10   1       91.59       78.28      9.85 o 
   4  10   1      246.20      224.55     16.61 o 
   5  10   1      266.36      268.44     15.33 o 
   6  10   1      201.47      244.02     21.38 o 
   7  10   1        2.63       -0.53      7.06 o 
   8  10   1      333.62      317.51     16.39 o 
   9  10   1       80.25       69.90      7.41 o 
  -9  11   1       70.70       75.65     10.56 o 
  -8  11   1       11.62        7.79      4.81 o 
  -7  11   1       61.41       69.94      8.86 o 
  -6  11   1      582.50      570.49     17.01 o 
  -5  11   1      502.39      511.46     16.72 o 
  -4  11   1      450.88      483.41     20.53 o 
  -3  11   1      893.96      890.58     26.40 o 
  -2  11   1      249.46      206.66      9.94 o 
  -1  11   1      181.74      152.04     11.52 o 
   0  11   1      210.38      194.52     13.80 o 
   1  11   1      168.95      179.41     12.10 o 
   2  11   1      588.54      584.20     16.62 o 
   3  11   1       44.96       36.34      8.59 o 
   4  11   1        1.51       -2.51      7.16 o 
   5  11   1      277.74      301.18     16.31 o 
   6  11   1       71.88       82.77     10.34 o 
   7  11   1      163.14      181.24     12.76 o 
   8  11   1      251.88      232.03     12.79 o 
  -8  12   1      225.21      231.94     10.47 o 
  -7  12   1      276.93      313.06     12.63 o 
  -6  12   1        1.68       -3.23      5.76 o 
  -5  12   1       86.16       93.59      9.36 o 
  -4  12   1       41.12       42.54      9.82 o 
  -3  12   1      158.08      150.09     13.39 o 
  -2  12   1      117.44      111.98     11.75 o 
  -1  12   1        9.01       10.87      8.90 o 
   0  12   1     1280.44     1407.37     30.32 o 
   1  12   1       94.73       95.14     11.72 o 
   2  12   1        1.54        2.31      8.97 o 
   3  12   1      115.93      102.63     10.78 o 
   4  12   1      642.01      714.69     21.65 o 
   5  12   1      450.74      478.07     17.80 o 
   6  12   1       88.86       92.68      9.57 o 
   7  12   1      125.47      109.30     10.13 o 
   8  12   1      119.51      118.25     10.17 o 
  -8  13   1        9.92        9.12     11.34 o 
  -7  13   1       97.21       96.09      7.59 o 
  -6  13   1       27.00       36.41      7.10 o 
  -5  13   1       87.80       96.06     10.10 o 
  -4  13   1       19.13       24.20      8.14 o 
  -3  13   1      495.35      541.57     20.71 o 
  -2  13   1       29.48       32.18      9.27 o 
  -1  13   1        4.00       13.15      8.19 o 
   0  13   1       44.91       37.14      8.65 o 
   1  13   1      489.42      449.52     21.82 o 
   2  13   1      370.80      343.70     19.69 o 
   3  13   1      722.07      747.71     23.28 o 
   4  13   1       10.07        3.82      6.97 o 
   5  13   1        5.41       -0.73      5.99 o 
   6  13   1       44.27       39.89      7.15 o 
   7  13   1      105.46       94.67     15.77 o 
  -7  14   1       12.87       13.73      7.64 o 
  -6  14   1      175.57      178.67     12.39 o 
  -5  14   1       64.96       70.90      8.64 o 
  -4  14   1        0.01        0.19      6.70 o 
  -3  14   1        0.29        0.56      6.82 o 
  -2  14   1      245.89      238.95     15.07 o 
  -1  14   1      243.71      265.08     17.76 o 
   0  14   1        6.73        6.87      7.26 o 
   1  14   1       74.31       56.82      9.61 o 
   2  14   1      170.85      174.90     16.78 o 
   3  14   1      371.37      410.00     18.94 o 
   4  14   1      488.98      500.55     15.66 o 
   5  14   1        0.91        0.23      5.72 o 
   6  14   1       10.97        8.87      6.47 o 
  -6  15   1        1.24        3.60      8.26 o 
  -5  15   1       93.79       98.02      8.91 o 
  -4  15   1      446.84      448.70     17.33 o 
  -3  15   1        6.96        9.87      6.59 o 
  -2  15   1       22.69       31.45      8.64 o 
  -1  15   1      126.53      125.21     11.57 o 
   0  15   1       76.41       87.62      9.61 o 
   1  15   1      301.66      338.68     18.18 o 
   2  15   1      166.72      146.74     14.69 o 
   3  15   1      140.32      149.88     12.43 o 
   4  15   1       66.01       64.43      8.34 o 
   5  15   1       50.27       43.52      7.86 o 
  -5  16   1       46.51       54.45     10.10 o 
  -4  16   1       29.74       30.15      6.49 o 
  -3  16   1       16.16       14.06      7.54 o 
  -2  16   1      581.80      622.74     22.12 o 
  -1  16   1        0.33       -2.80      6.25 o 
   0  16   1       11.87        7.28      6.40 o 
   1  16   1       29.25       21.96      7.13 o 
   2  16   1        1.39        4.21      6.76 o 
   3  16   1        6.57        3.17      6.47 o 
   4  16   1      293.33      349.63     18.00 o 
  -3  17   1      150.12      175.99     10.93 o 
  -2  17   1       19.04       12.90      6.80 o 
  -1  17   1      102.47       98.56      9.75 o 
   0  17   1      150.08      134.32     10.56 o 
   1  17   1       55.92       63.99      8.47 o 
   2  17   1       23.12       30.59      7.29 o 
   3  17   1        0.36        0.43      6.02 o 
   0  18   1       50.33       54.34     12.39 o 
 -10   0   2     1530.88     1728.71     35.72 o 
  -8   0   2      742.30      810.26     28.32 o 
  -6   0   2      712.54      760.01     26.48 o 
  -4   0   2      334.23      353.67     11.92 o 
  -2   0   2    17325.42    16699.50    231.13 o 
   0   0   2     1157.75     1105.56     11.66 o 
   2   0   2    10315.90     9492.04    144.70 o 
   4   0   2       71.96       54.42      6.04 o 
   6   0   2     1417.07     1403.28     36.97 o 
   8   0   2      540.90      566.30     30.84 o 
  10   0   2       49.17       42.79     13.40 o 
 -11   1   2       21.17       16.40      5.28 o 
 -10   1   2      540.39      590.90     15.77 o 
  -9   1   2      169.70      180.28     10.71 o 
  -8   1   2      241.47      273.87     13.24 o 
  -7   1   2        4.34       10.91      6.42 o 
  -6   1   2       28.33       24.77      5.56 o 
  -5   1   2     1081.03     1122.64     26.75 o 
  -4   1   2      964.32      952.26     21.59 o 
  -3   1   2        1.52        5.07      2.02 o 
  -2   1   2     4822.01     5048.88     72.21 o 
  -1   1   2     2626.59     2650.80     21.33 o 
   0   1   2     2363.51     2247.71     21.84 o 
   1   1   2      112.84       86.32      3.51 o 
   2   1   2      165.50      133.05      3.89 o 
   3   1   2      278.15      246.52      5.67 o 
   4   1   2       50.70       59.47      4.79 o 
   5   1   2      418.12      407.46     11.68 o 
   6   1   2        2.67       -1.95      5.75 o 
   7   1   2     1219.78     1259.59     33.09 o 
   8   1   2      116.37      141.99     14.03 o 
   9   1   2      218.96      231.22     14.88 o 
  10   1   2      118.21      135.90     11.60 o 
 -11   2   2       41.10       47.83      6.22 o 
 -10   2   2      208.65      232.30     14.01 o 
  -9   2   2     1159.35     1214.60     22.86 o 
  -8   2   2      404.54      378.24     14.61 o 
  -7   2   2      463.08      381.59     16.38 o 
  -6   2   2      532.70      514.52     14.40 o 
  -5   2   2       52.90       70.43      5.36 o 
  -4   2   2     3523.04     3652.87     24.14 o 
  -3   2   2      124.14      165.46      4.51 o 
  -2   2   2     9035.38     9173.72     99.42 o 
  -1   2   2     1722.23     1737.68     17.11 o 
   0   2   2     2104.60     2013.61     27.12 o 
   1   2   2     4205.63     4020.31     52.71 o 
   2   2   2      866.70      829.72      8.99 o 
   3   2   2     5479.73     5789.98     52.91 o 
   4   2   2       55.25       51.99      5.22 o 
   5   2   2      229.76      235.03      9.79 o 
   6   2   2       37.59       46.13      8.53 o 
   7   2   2        0.03        4.76      9.09 o 
   8   2   2     3254.13     3480.54     72.37 o 
   9   2   2      153.71      158.54     13.27 o 
  10   2   2      141.48      156.04     12.24 o 
 -11   3   2      642.15      660.23     15.15 o 
 -10   3   2        0.78        3.90      5.36 o 
  -9   3   2      127.14      132.08     11.47 o 
  -8   3   2      187.23      193.00     12.12 o 
  -7   3   2       28.00       15.28      5.51 o 
  -6   3   2      191.05      165.93      9.41 o 
  -5   3   2     5802.07     6018.51     74.10 o 
  -4   3   2       18.50       19.45      3.66 o 
  -3   3   2      417.01      411.62      9.81 o 
  -2   3   2     1416.25     1430.02     19.30 o 
  -1   3   2       12.46       11.65      1.94 o 
   0   3   2       31.12       51.55      2.49 o 
   1   3   2     5879.39     5216.10     75.81 o 
   2   3   2       55.79       33.32      2.93 o 
   3   3   2      594.06      641.00     12.03 o 
   4   3   2      469.58      466.11     14.89 o 
   5   3   2     1295.58     1287.74     20.84 o 
   6   3   2      471.16      506.84     18.89 o 
   7   3   2        0.74       -2.06      7.45 o 
   8   3   2       10.12        9.14      6.93 o 
   9   3   2       70.55       55.18      9.07 o 
  10   3   2        0.93        1.55      5.37 o 
 -11   4   2        4.69        4.58      5.32 o 
 -10   4   2       15.31       16.72      5.33 o 
  -9   4   2      179.88      199.92     11.23 o 
  -8   4   2       18.18       21.67      6.76 o 
  -7   4   2       30.98       28.74      5.11 o 
  -6   4   2      478.08      484.05     16.28 o 
  -5   4   2        3.87        0.10      3.52 o 
  -4   4   2        5.28        9.34      3.25 o 
  -3   4   2      276.38      264.99      6.99 o 
  -2   4   2     1381.45     1316.18     13.91 o 
  -1   4   2     1236.00     1136.34     14.10 o 
   0   4   2     1167.11     1155.56     19.95 o 
   1   4   2     1887.27     1883.93     22.23 o 
   2   4   2     7791.76     7981.79    112.23 o 
   3   4   2       52.32       34.66      3.92 o 
   4   4   2     3202.63     3339.64     54.13 o 
   5   4   2     1989.33     2045.02     42.87 o 
   6   4   2       97.31       82.74     10.31 o 
   7   4   2      166.49      191.27     14.41 o 
   8   4   2      558.94      577.82     19.12 o 
   9   4   2        2.46        4.15      5.83 o 
  10   4   2        8.12        2.08      5.30 o 
 -11   5   2      456.26      409.69     27.35 o 
 -10   5   2       27.59       25.23      5.63 o 
  -9   5   2        3.97        4.22      5.73 o 
  -8   5   2      122.89      137.96     10.38 o 
  -7   5   2      525.81      529.76     19.22 o 
  -6   5   2       89.36       90.45      8.51 o 
  -5   5   2      642.41      620.59     14.03 o 
  -4   5   2       28.19       18.57      3.91 o 
  -3   5   2        9.32       10.81      3.02 o 
  -2   5   2        6.65        6.75      2.66 o 
  -1   5   2        3.06       11.30      2.17 o 
   0   5   2     2800.27     2670.12     43.41 o 
   1   5   2     4507.64     4841.61     96.90 o 
   2   5   2     3323.75     3712.33     46.40 o 
   3   5   2       85.31       72.90      5.02 o 
   4   5   2     5420.07     5945.45    122.25 o 
   5   5   2      301.01      272.38     13.26 o 
   6   5   2       88.47      104.92      9.01 o 
   7   5   2      333.08      322.07     17.74 o 
   8   5   2      118.72      120.16     10.58 o 
   9   5   2      148.73      165.43     11.26 o 
  10   5   2        2.32        0.83      5.42 o 
 -10   6   2       44.72       42.55      5.87 o 
  -9   6   2       19.40       18.24      5.84 o 
  -8   6   2      177.39      178.84     11.56 o 
  -7   6   2        9.14        7.39      6.96 o 
  -6   6   2      496.90      487.44     15.81 o 
  -5   6   2       77.52       89.20      7.51 o 
  -4   6   2      522.46      501.86     12.33 o 
  -3   6   2        1.22        1.91      2.97 o 
  -2   6   2       54.69       63.05      4.38 o 
  -1   6   2      256.98      277.86      6.83 o 
   0   6   2      988.21      953.64     18.14 o 
   1   6   2      766.64      793.29     11.89 o 
   2   6   2      465.31      444.44     10.41 o 
   3   6   2     7248.34     6996.92    146.52 o 
   4   6   2     7102.56     7049.05    103.48 o 
   5   6   2     1009.21     1059.59     27.04 o 
   6   6   2      134.09      149.45     14.23 o 
   7   6   2      219.96      205.71     16.68 o 
   8   6   2       59.25       65.09      9.66 o 
   9   6   2        0.26        2.23      6.61 o 
  10   6   2      129.76      138.01     10.76 o 
 -10   7   2        4.07        6.77      4.70 o 
  -9   7   2       13.88       15.34      5.95 o 
  -8   7   2      202.93      204.92     12.59 o 
  -7   7   2        1.34       -1.48      6.69 o 
  -6   7   2      422.66      396.72     12.31 o 
  -5   7   2      314.10      316.09     13.68 o 
  -4   7   2     1534.30     1588.41     27.14 o 
  -3   7   2        8.94       13.13      4.20 o 
  -2   7   2        9.31       16.06      3.93 o 
  -1   7   2     1629.96     1486.87     32.43 o 
   0   7   2        6.81        8.81      2.98 o 
   1   7   2      681.72      641.16     13.36 o 
   2   7   2      521.79      502.21     11.79 o 
   3   7   2     2666.16     2706.25     42.40 o 
   4   7   2       40.92       41.95      9.19 o 
   5   7   2      265.84      292.98     14.76 o 
   6   7   2      223.96      250.50     20.79 o 
   7   7   2     1049.89     1145.91     37.17 o 
   8   7   2       14.33        7.57      8.77 o 
   9   7   2      365.94      328.27     15.12 o 
  10   7   2       50.09       33.31     11.10 o 
 -10   8   2       15.96       14.72      5.48 o 
  -9   8   2        8.50        8.53      5.45 o 
  -8   8   2      228.31      242.12     13.35 o 
  -7   8   2      180.42      166.80     12.74 o 
  -6   8   2      116.82      139.69     13.32 o 
  -5   8   2      602.82      555.32     15.99 o 
  -4   8   2      837.39      876.66     20.99 o 
  -3   8   2      264.89      275.43     10.07 o 
  -2   8   2      428.92      408.27     11.64 o 
  -1   8   2     5261.97     5456.95     95.91 o 
   0   8   2       27.73       49.60      5.66 o 
   1   8   2       80.36       69.78      6.23 o 
   2   8   2       16.66       26.23      5.23 o 
   3   8   2       10.55       10.58      5.41 o 
   4   8   2      191.18      163.89     16.65 o 
   5   8   2     1020.17     1086.52     35.89 o 
   6   8   2        1.60        5.96     10.66 o 
   7   8   2      832.89      993.28     33.45 o 
   8   8   2      308.45      266.98     16.28 o 
   9   8   2       15.20       18.82      6.09 o 
  -9   9   2       18.69       15.19      5.97 o 
  -8   9   2       23.04       17.50      6.43 o 
  -7   9   2       75.77       74.94      9.57 o 
  -6   9   2      663.83      721.48     23.28 o 
  -5   9   2     1337.93     1444.14     30.89 o 
  -4   9   2      212.29      218.73     13.11 o 
  -3   9   2        0.03        1.97      4.80 o 
  -2   9   2       14.27       10.50      4.48 o 
  -1   9   2       43.45       28.54      5.12 o 
   0   9   2      271.74      282.66     11.93 o 
   1   9   2     2474.28     2532.86     38.71 o 
   2   9   2      491.95      462.35     14.44 o 
   3   9   2        2.17        3.05      5.89 o 
   4   9   2     1529.95     1563.36     27.01 o 
   5   9   2     2416.87     2509.62     58.53 o 
   6   9   2      241.06      214.14     21.58 o 
   7   9   2       12.08        8.90      8.67 o 
   8   9   2       71.13       92.32     10.97 o 
   9   9   2      122.59      125.77      9.55 o 
  -9  10   2       24.20       21.73      5.76 o 
  -8  10   2      920.72     1098.27     23.89 o 
  -7  10   2      101.19      125.52     11.48 o 
  -6  10   2        7.22       10.24      7.20 o 
  -5  10   2       78.13       66.07     10.02 o 
  -4  10   2        3.23        2.86      6.30 o 
  -3  10   2        4.43        3.84      5.40 o 
  -2  10   2      411.83      315.66     12.20 o 
  -1  10   2        1.92        1.02      5.53 o 
   0  10   2      183.42      209.57     13.40 o 
   1  10   2        0.38        1.96      6.60 o 
   2  10   2      553.85      525.37     22.53 o 
   3  10   2       60.67       48.15      7.11 o 
   4  10   2      671.79      719.12     22.34 o 
   5  10   2     1015.59      981.54     25.04 o 
   6  10   2       18.73       19.96     10.69 o 
   7  10   2      116.13      133.21     13.10 o 
   8  10   2      261.36      278.32     14.52 o 
   9  10   2       57.78       47.76      6.50 o 
  -9  11   2        0.44        1.49      8.93 o 
  -8  11   2        8.19        8.32      5.34 o 
  -7  11   2      278.76      287.00     14.06 o 
  -6  11   2       20.50       18.36      7.12 o 
  -5  11   2      918.51     1017.37     25.74 o 
  -4  11   2      284.97      291.46     16.92 o 
  -3  11   2       19.11       32.31      9.18 o 
  -2  11   2       89.20       81.18      7.79 o 
  -1  11   2      193.23      151.64      9.47 o 
   0  11   2      750.21      713.02     20.09 o 
   1  11   2       13.11        7.84      5.43 o 
   2  11   2      536.38      517.83     20.31 o 
   3  11   2      231.22      261.96     17.68 o 
   4  11   2        1.34       -1.29      7.94 o 
   5  11   2       10.17       14.71      7.32 o 
   6  11   2      894.20      954.01     25.89 o 
   7  11   2        0.43        1.07      6.86 o 
   8  11   2       29.36       33.55      7.23 o 
  -8  12   2       19.96       13.87      4.58 o 
  -7  12   2       50.37       60.07      7.58 o 
  -6  12   2      469.09      486.78     15.83 o 
  -5  12   2        0.81        4.16      7.40 o 
  -4  12   2     1037.15     1156.55     29.63 o 
  -3  12   2        9.08       11.23      8.02 o 
  -2  12   2      570.31      601.17     21.80 o 
  -1  12   2       14.06       26.68      8.59 o 
   0  12   2      190.61      187.62     13.44 o 
   1  12   2        0.40        3.75      7.70 o 
   2  12   2      112.54      113.59     11.93 o 
   3  12   2      295.43      286.47     19.23 o 
   4  12   2       19.67       19.51      8.61 o 
   5  12   2       25.46       29.94      7.93 o 
   6  12   2        3.23        3.20      6.19 o 
   7  12   2      184.88      178.94     12.05 o 
   8  12   2       99.04       81.91      7.73 o 
  -8  13   2       18.87        4.91     10.28 o 
  -7  13   2      357.35      339.85     13.00 o 
  -6  13   2      547.96      605.08     19.90 o 
  -5  13   2        1.76        1.68      6.37 o 
  -4  13   2      182.56      184.44     14.07 o 
  -3  13   2        0.62        0.76      6.93 o 
  -2  13   2       12.92       11.56      7.95 o 
  -1  13   2      472.18      460.28     20.22 o 
   0  13   2     1067.74     1114.64     27.17 o 
   1  13   2      277.59      306.17     17.96 o 
   2  13   2      575.62      591.52     21.77 o 
   3  13   2        0.14        4.50      7.58 o 
   4  13   2        7.85       19.20      8.52 o 
   5  13   2       12.25        9.61      6.89 o 
   6  13   2      132.51      139.78     10.93 o 
   7  13   2      134.90      136.77     17.37 o 
  -7  14   2      108.61      122.12      9.90 o 
  -6  14   2       13.12       15.61      5.87 o 
  -5  14   2        3.07        4.64      5.86 o 
  -4  14   2      166.44      179.04     12.86 o 
  -3  14   2      667.91      709.62     22.55 o 
  -2  14   2      111.83      125.82     11.87 o 
  -1  14   2      688.58      749.08     23.95 o 
   0  14   2        6.84        6.06      7.47 o 
   1  14   2      259.75      259.96     15.54 o 
   2  14   2      740.66      778.33     25.39 o 
   3  14   2      101.21       70.29      9.67 o 
   4  14   2       97.01      115.47     12.89 o 
   5  14   2       12.85       22.35      6.58 o 
   6  14   2       81.63       78.67      8.50 o 
  -6  15   2      409.73      414.06     15.29 o 
  -5  15   2       79.92       86.68      7.92 o 
  -4  15   2       65.32       64.99      7.79 o 
  -3  15   2        1.49       -2.00      6.41 o 
  -2  15   2       95.21       95.55     10.03 o 
  -1  15   2       34.13       30.24      7.84 o 
   0  15   2       23.38       14.94      6.88 o 
   1  15   2       42.82       49.11      8.84 o 
   2  15   2        0.19       -0.34      7.18 o 
   3  15   2       19.37       10.60      8.10 o 
   4  15   2        9.12       15.61      6.40 o 
   5  15   2      127.32       82.25     11.15 o 
  -5  16   2       17.26       18.82      6.21 o 
  -4  16   2       88.15       81.08      7.09 o 
  -3  16   2      101.75      103.98      8.74 o 
  -2  16   2      192.91      205.24     12.07 o 
  -1  16   2       26.03       41.15      8.26 o 
   0  16   2      218.99      207.48     11.47 o 
   1  16   2      347.73      360.81     15.10 o 
   2  16   2       35.49       33.43      7.25 o 
   3  16   2      221.24      189.08     13.70 o 
   4  16   2       41.51       35.25      7.18 o 
  -3  17   2        0.72        0.46      5.28 o 
  -2  17   2       13.07       12.45      6.14 o 
  -1  17   2        4.62        6.99      5.78 o 
   0  17   2      406.60      419.49     15.62 o 
   1  17   2      165.49      159.19     10.97 o 
   2  17   2       10.47        5.72      7.30 o 
   3  17   2       36.62       33.41     10.94 o 
 -11   0   3        5.62        5.46      5.45 o 
  -9   0   3      361.98      379.93     19.71 o 
  -7   0   3      766.18      704.23     28.68 o 
  -5   0   3       37.37       32.53      6.21 o 
  -3   0   3      416.81      392.99     12.97 o 
  -1   0   3     9972.14    10799.25    147.22 o 
   1   0   3       57.32       42.43      3.92 o 
   3   0   3     5518.65     5255.20     80.22 o 
   5   0   3     1832.38     1873.13     56.48 o 
   7   0   3     1131.26     1190.71     39.39 o 
   9   0   3       70.81       68.96     13.29 o 
 -11   1   3      153.27      153.67      7.63 o 
 -10   1   3      187.20      193.93      9.85 o 
  -9   1   3       93.03       97.04      9.00 o 
  -8   1   3     1157.68     1294.79     24.83 o 
  -7   1   3      235.21      245.77     14.36 o 
  -6   1   3      148.22      174.13      9.58 o 
  -5   1   3      146.58      183.32      7.80 o 
  -4   1   3        9.29       11.15      2.81 o 
  -3   1   3      138.47      131.77      4.45 o 
  -2   1   3     3633.89     3592.30     38.53 o 
  -1   1   3       82.04       74.31      2.64 o 
   0   1   3      980.49     1020.55     11.10 o 
   1   1   3      268.76      248.58      5.84 o 
   2   1   3      909.46     1072.10     13.81 o 
   3   1   3      189.03      168.60      5.57 o 
   4   1   3     3308.53     3272.87     52.59 o 
   5   1   3        0.07        5.33      5.46 o 
   6   1   3        2.83        9.62     10.49 o 
   7   1   3      198.39      198.06     14.47 o 
   8   1   3       74.35       65.50     10.33 o 
   9   1   3      182.13      189.36     12.93 o 
  10   1   3      759.03      720.50     25.22 o 
 -11   2   3      302.65      281.85      9.12 o 
 -10   2   3        2.24        1.65      4.82 o 
  -9   2   3        1.25       -0.24      5.34 o 
  -8   2   3      249.06      253.16     13.20 o 
  -7   2   3      161.31      168.81      8.80 o 
  -6   2   3     1513.37     1494.15     25.56 o 
  -5   2   3      141.49      138.96      6.79 o 
  -4   2   3       83.59      117.61      5.53 o 
  -3   2   3     4580.85     4458.53     64.52 o 
  -2   2   3      107.89      133.27      3.89 o 
  -1   2   3     7814.89     7808.09     81.60 o 
   0   2   3     4947.34     4881.76     49.31 o 
   1   2   3     3920.37     3856.73     29.55 o 
   2   2   3      218.58      173.40      5.58 o 
   3   2   3       82.15       72.42      4.28 o 
   4   2   3      557.66      504.87     16.36 o 
   5   2   3      156.22      151.33     10.83 o 
   6   2   3      735.20      724.92     30.26 o 
   7   2   3      941.19      942.19     26.00 o 
   8   2   3       94.49      100.41     11.12 o 
   9   2   3      147.56      137.81     11.64 o 
  10   2   3       53.67       45.07      6.99 o 
 -11   3   3       17.40       16.67      4.07 o 
 -10   3   3       79.57       84.55      8.18 o 
  -9   3   3      419.88      430.55     14.43 o 
  -8   3   3      495.05      499.48     16.07 o 
  -7   3   3      221.77      232.12      9.32 o 
  -6   3   3      464.85      472.60     15.26 o 
  -5   3   3     1629.97     1662.74     31.20 o 
  -4   3   3       98.14      120.82      5.92 o 
  -3   3   3      372.26      401.61      7.09 o 
  -2   3   3       30.69       37.39      2.73 o 
  -1   3   3       54.22       66.08      3.21 o 
   0   3   3     1010.06     1081.13      9.33 o 
   1   3   3      404.35      434.90      6.51 o 
   2   3   3      140.74      165.54      5.54 o 
   3   3   3     3411.97     3758.35     43.29 o 
   4   3   3     3331.59     3360.67     33.85 o 
   5   3   3     1076.97     1008.36     22.72 o 
   6   3   3       54.61       45.37      7.90 o 
   7   3   3       52.64       47.59      9.67 o 
   8   3   3       27.11       44.45      9.43 o 
   9   3   3        3.15        4.57      6.67 o 
  10   3   3      103.02      100.88     11.91 o 
 -11   4   3      175.49      150.84      8.99 o 
 -10   4   3      322.19      316.87     11.00 o 
  -9   4   3      241.29      297.48     13.09 o 
  -8   4   3       60.21       56.38      7.93 o 
  -7   4   3      606.61      629.50     14.96 o 
  -6   4   3       99.70      106.01      8.12 o 
  -5   4   3      639.04      566.39     13.06 o 
  -4   4   3       15.78       12.83      3.34 o 
  -3   4   3      256.93      257.86      6.56 o 
  -2   4   3     1823.42     1842.09     25.71 o 
  -1   4   3       17.07       26.32      2.59 o 
   0   4   3     1439.59     1426.07     15.04 o 
   1   4   3       45.56       47.04      3.35 o 
   2   4   3      148.73      154.70      5.72 o 
   3   4   3      951.96      965.15     16.93 o 
   4   4   3      338.78      318.94     12.41 o 
   5   4   3      148.12      116.15      9.87 o 
   6   4   3      169.70      155.42     11.54 o 
   7   4   3       67.28       61.54     10.61 o 
   8   4   3      124.90      116.43     11.25 o 
   9   4   3      478.43      463.19     19.32 o 
  10   4   3        5.03        6.10      6.17 o 
 -11   5   3        0.35        1.55      6.36 o 
 -10   5   3      106.19      107.28      7.83 o 
  -9   5   3       20.20       18.69      6.67 o 
  -8   5   3       92.31      107.15     10.21 o 
  -7   5   3       46.60       43.31      7.22 o 
  -6   5   3     1118.03      995.48     20.32 o 
  -5   5   3      258.26      260.75     11.03 o 
  -4   5   3      458.41      491.70     12.43 o 
  -3   5   3     1147.77     1281.06     21.04 o 
  -2   5   3     2893.84     2750.61     56.29 o 
  -1   5   3      837.91      806.53     11.72 o 
   0   5   3      300.72      369.59      7.53 o 
   1   5   3      176.22      203.59      6.60 o 
   2   5   3     1223.88     1299.42     20.20 o 
   3   5   3      528.07      535.88     23.79 o 
   4   5   3      229.32      223.64     11.72 o 
   5   5   3      396.26      383.81     15.76 o 
   6   5   3       45.72       45.64      9.63 o 
   7   5   3       28.66       26.41     10.29 o 
   8   5   3      628.23      699.09     22.49 o 
   9   5   3      151.31      164.44     13.41 o 
  10   5   3      196.66      190.84     11.42 o 
 -10   6   3      128.74      115.53      8.19 o 
  -9   6   3      546.22      593.72     17.33 o 
  -8   6   3        0.18        1.54      6.22 o 
  -7   6   3      605.78      602.21     18.44 o 
  -6   6   3      143.70      136.83      7.96 o 
  -5   6   3     1247.46     1156.85     21.04 o 
  -4   6   3        8.37       11.43      4.55 o 
  -3   6   3     1060.08     1099.45     14.75 o 
  -2   6   3        0.21        0.62      2.72 o 
  -1   6   3      574.93      522.89      9.20 o 
   0   6   3      580.34      534.23     10.20 o 
   1   6   3      230.16      213.65      7.90 o 
   2   6   3       37.71       24.73      4.47 o 
   3   6   3     1292.75     1201.07     28.00 o 
   4   6   3       60.33       79.55      8.69 o 
   5   6   3        0.54       -0.54      7.61 o 
   6   6   3        8.14        3.09      9.04 o 
   7   6   3      115.29      114.59     12.85 o 
   8   6   3      123.89      116.96     11.68 o 
   9   6   3       25.63       22.75      6.72 o 
 -10   7   3       34.75       34.23      6.26 o 
  -9   7   3      147.68      131.38     11.36 o 
  -8   7   3        2.69        6.11      6.69 o 
  -7   7   3      312.86      312.77     17.13 o 
  -6   7   3      195.02      199.72     14.03 o 
  -5   7   3      166.11      166.87     11.20 o 
  -4   7   3       71.40       72.33      8.19 o 
  -3   7   3      522.86      521.38     12.61 o 
  -2   7   3      805.23      749.04     12.46 o 
  -1   7   3        4.01        1.26      2.86 o 
   0   7   3       85.96       82.66      6.14 o 
   1   7   3       71.41       49.48      5.20 o 
   2   7   3      250.94      251.48      9.59 o 
   3   7   3       72.91       78.02      7.36 o 
   4   7   3      265.04      244.26     14.68 o 
   5   7   3       78.97       65.57      8.85 o 
   6   7   3     1181.97     1330.79     38.56 o 
   7   7   3        8.40       13.23      9.64 o 
   8   7   3      116.47      122.93     13.04 o 
   9   7   3      161.35      151.79     11.24 o 
 -10   8   3       18.86       17.98      5.14 o 
  -9   8   3      162.23      174.54     10.71 o 
  -8   8   3        8.51       12.73      6.86 o 
  -7   8   3      258.38      269.07     17.55 o 
  -6   8   3      641.28      655.52     21.12 o 
  -5   8   3      846.40      814.59     16.85 o 
  -4   8   3       34.30       36.76      7.21 o 
  -3   8   3     1760.59     1738.56     23.48 o 
  -2   8   3       79.51       97.58      6.90 o 
  -1   8   3      898.12      921.01     20.22 o 
   0   8   3       25.82       19.99      5.17 o 
   1   8   3       33.38       22.51      5.96 o 
   2   8   3        1.16        5.11      5.16 o 
   3   8   3      103.09      102.84      9.70 o 
   4   8   3       95.63       92.48     10.18 o 
   5   8   3      617.66      615.98     43.10 o 
   6   8   3      280.88      307.14     21.93 o 
   7   8   3      273.92      311.23     19.87 o 
   8   8   3       26.92       37.97      8.75 o 
   9   8   3        1.59        2.77      5.68 o 
  -9   9   3       29.15       26.46      6.08 o 
  -8   9   3      331.51      357.87     15.13 o 
  -7   9   3      463.15      508.84     19.46 o 
  -6   9   3      156.20      159.47     12.63 o 
  -5   9   3      400.12      402.34     17.69 o 
  -4   9   3      384.52      347.39     12.61 o 
  -3   9   3       64.23       66.02      8.27 o 
  -2   9   3      213.74      188.22     11.51 o 
  -1   9   3      150.99      151.82     11.44 o 
   0   9   3      339.19      338.42     16.58 o 
   1   9   3        5.92       11.24      5.91 o 
   2   9   3       76.04       81.98      9.40 o 
   3   9   3       25.49       24.73      7.41 o 
   4   9   3     1168.59     1204.29     31.03 o 
   5   9   3     2330.61     2349.82     69.59 o 
   6   9   3       36.28       41.77     11.71 o 
   7   9   3      100.18      113.11     12.95 o 
   8   9   3       54.77       75.07     11.50 o 
   9   9   3       33.98       37.35      7.24 o 
  -9  10   3      428.54      418.90     13.61 o 
  -8  10   3       39.82       44.48      7.36 o 
  -7  10   3      271.19      286.86     15.10 o 
  -6  10   3      425.80      442.47     17.45 o 
  -5  10   3       39.66       34.08      8.86 o 
  -4  10   3      654.54      692.85     23.04 o 
  -3  10   3      205.61      193.76     10.64 o 
  -2  10   3      385.76      360.02     17.77 o 
  -1  10   3      143.73      132.48     11.65 o 
   0  10   3      706.40      661.31     20.99 o 
   1  10   3     1736.38     1667.98     73.23 o 
   2  10   3      126.11      129.01     11.38 o 
   3  10   3      438.75      413.75     24.40 o 
   4  10   3      268.30      298.65     17.62 o 
   5  10   3      787.70      850.70     26.25 o 
   6  10   3      110.68       88.18     12.92 o 
   7  10   3      520.30      559.95     22.61 o 
   8  10   3       91.08       95.19      9.90 o 
  -9  11   3        4.01        5.77      5.75 o 
  -8  11   3       33.52       34.57      7.25 o 
  -7  11   3        0.66        0.49      6.09 o 
  -6  11   3       71.59       88.64     11.02 o 
  -5  11   3        7.79        6.41      7.78 o 
  -4  11   3     1746.08     1918.58     37.55 o 
  -3  11   3      159.62      135.18     12.83 o 
  -2  11   3      496.52      516.38     20.26 o 
  -1  11   3      731.90      691.17     15.86 o 
   0  11   3      196.78      161.22      8.56 o 
   1  11   3       34.26       32.47      8.93 o 
   2  11   3        3.90        7.48      8.13 o 
   3  11   3      504.65      490.30     23.66 o 
   4  11   3       12.88       20.94      8.90 o 
   5  11   3      125.49      151.43     13.21 o 
   6  11   3       34.71       26.42      8.09 o 
   7  11   3      122.12      114.07     11.54 o 
   8  11   3       15.04        8.82      5.06 o 
  -8  12   3      100.23      105.18      8.36 o 
  -7  12   3       60.45       77.40      9.08 o 
  -6  12   3      110.30      102.63     10.49 o 
  -5  12   3      435.67      464.88     19.30 o 
  -4  12   3       68.57       62.47     10.87 o 
  -3  12   3      215.52      230.57     15.73 o 
  -2  12   3       68.31       66.86      9.94 o 
  -1  12   3      199.50      198.17     13.26 o 
   0  12   3      135.99      152.20     11.69 o 
   1  12   3       50.28       46.27      8.31 o 
   2  12   3      296.05      294.24     21.18 o 
   3  12   3        0.37        7.50      8.76 o 
   4  12   3        4.88       12.73      9.19 o 
   5  12   3       17.68       10.30      7.15 o 
   6  12   3      783.69      696.05     19.07 o 
   7  12   3      620.38      537.15     17.21 o 
  -7  13   3      565.60      587.89     16.14 o 
  -6  13   3      144.15      170.07     12.02 o 
  -5  13   3       30.29       35.68      8.41 o 
  -4  13   3       85.24      101.19     11.67 o 
  -3  13   3      385.55      444.87     19.11 o 
  -2  13   3      452.45      470.72     20.15 o 
  -1  13   3       14.35       20.05      7.74 o 
   0  13   3      194.99      205.05     12.98 o 
   1  13   3       57.51       49.32      8.63 o 
   2  13   3      542.00      510.55     19.18 o 
   3  13   3      869.62      897.07     29.40 o 
   4  13   3      364.01      378.06     20.44 o 
   5  13   3        0.68        0.29      6.47 o 
   6  13   3      289.61      278.01     12.73 o 
   7  13   3       25.76       21.64      6.70 o 
  -7  14   3        5.35        3.77      5.57 o 
  -6  14   3        0.75       -5.14      5.14 o 
  -5  14   3       44.61       56.82      8.19 o 
  -4  14   3       36.16       38.01      8.17 o 
  -3  14   3       22.79       21.71      7.76 o 
  -2  14   3        7.72        2.15      6.95 o 
  -1  14   3       11.70        9.19      7.18 o 
   0  14   3      161.94      170.26     12.06 o 
   1  14   3       45.23       37.19      8.28 o 
   2  14   3       14.70       11.26      9.51 o 
   3  14   3      593.47      607.44     20.64 o 
   4  14   3       17.22       21.61      7.62 o 
   5  14   3       11.67        5.39      6.23 o 
   6  14   3      682.86      690.49     61.99 o 
  -6  15   3       12.39       13.09      5.83 o 
  -5  15   3      171.00      161.75      9.13 o 
  -4  15   3      370.26      380.64     13.97 o 
  -3  15   3       18.66       14.82      6.68 o 
  -2  15   3      742.01      800.37     21.69 o 
  -1  15   3      642.99      724.06     21.00 o 
   0  15   3      100.00       89.61      9.22 o 
   1  15   3        1.19       -1.41      6.60 o 
   2  15   3      331.43      371.05     22.61 o 
   3  15   3      124.63      125.25     12.67 o 
   4  15   3       42.28       41.56      7.85 o 
   5  15   3        1.98        3.42      5.15 o 
  -5  16   3      145.27      151.32     10.27 o 
  -4  16   3        5.59        7.72      4.84 o 
  -3  16   3      605.43      606.90     16.01 o 
  -2  16   3       53.92       66.85      8.07 o 
  -1  16   3        6.92        7.70      6.08 o 
   0  16   3       28.35       23.06      6.64 o 
   1  16   3      234.47      257.73     14.42 o 
   2  16   3      367.69      401.14     17.21 o 
   3  16   3        0.10       -4.05      6.11 o 
   4  16   3      111.73      106.87     12.60 o 
  -3  17   3      441.87      411.17     18.33 o 
  -2  17   3        1.90       -0.03      5.00 o 
  -1  17   3      521.57      499.41     24.73 o 
   0  17   3        5.60        9.85      7.37 o 
   1  17   3       14.86       10.18      6.11 o 
   2  17   3        0.85       -0.76      8.88 o 
 -10   0   4     2335.26     2532.51     72.92 o 
  -8   0   4      279.73      333.58     19.39 o 
  -6   0   4     1649.68     1472.00     32.63 o 
  -4   0   4     2812.33     3034.51    130.79 o 
  -2   0   4      231.88      200.25      6.44 o 
   0   0   4       10.60       23.68      3.69 o 
   2   0   4        2.55        6.79      4.66 o 
   4   0   4       20.59       40.56      9.72 o 
   6   0   4     5605.95     5549.80     73.02 o 
   8   0   4      164.46      174.97     18.52 o 
  10   0   4       30.95       52.00     14.61 o 
 -11   1   4        6.93        3.59      3.75 o 
 -10   1   4       60.19       57.99      6.69 o 
  -9   1   4      788.08      854.74     19.92 o 
  -8   1   4        3.49        5.23      5.77 o 
  -7   1   4      377.17      342.81     10.32 o 
  -6   1   4      137.48      126.97      8.76 o 
  -5   1   4        9.50        3.08      3.48 o 
  -4   1   4        2.61        7.74      3.06 o 
  -3   1   4     6081.99     6237.89     58.65 o 
  -2   1   4     2904.25     2823.85     31.29 o 
  -1   1   4      387.21      416.46      6.91 o 
   0   1   4      111.23      110.64      3.70 o 
   1   1   4       29.39       28.55      2.95 o 
   2   1   4        9.47        8.71      2.78 o 
   3   1   4     1469.55     1560.38     24.44 o 
   4   1   4      440.10      445.36     17.11 o 
   5   1   4      131.39      126.31     14.91 o 
   6   1   4     1949.50     1974.86     38.68 o 
   7   1   4       99.48       85.07     12.27 o 
   8   1   4       69.13       84.68     11.64 o 
   9   1   4      222.33      209.35     12.30 o 
  10   1   4       34.88       32.39      9.27 o 
 -11   2   4      158.57      135.61      6.83 o 
 -10   2   4       26.33       26.51      5.57 o 
  -9   2   4      238.26      250.94     11.97 o 
  -8   2   4      871.26      927.35     20.11 o 
  -7   2   4        8.88        3.12      4.60 o 
  -6   2   4      105.25       83.33      7.08 o 
  -5   2   4      273.62      325.49     10.11 o 
  -4   2   4       17.07       11.56      3.09 o 
  -3   2   4     1259.01     1279.33     19.06 o 
  -2   2   4     4060.95     4163.06     38.43 o 
  -1   2   4     1674.84     1760.57     24.49 o 
   0   2   4      621.42      593.74      8.57 o 
   1   2   4       42.67       38.55      3.41 o 
   2   2   4       40.73       33.89      3.54 o 
   3   2   4      281.02      275.09      8.60 o 
   4   2   4        6.91        5.47      6.24 o 
   5   2   4       86.38       71.84     10.69 o 
   6   2   4        3.10        9.77      7.12 o 
   7   2   4      323.15      307.21     17.16 o 
   8   2   4       30.40       32.17      9.24 o 
   9   2   4      299.04      293.70     14.98 o 
  10   2   4      148.22      130.17     10.05 o 
 -11   3   4      127.99      114.23      8.53 o 
 -10   3   4       10.63       10.28      4.65 o 
  -9   3   4      650.96      680.48     17.55 o 
  -8   3   4      679.80      672.40     17.03 o 
  -7   3   4        8.37        9.22      6.00 o 
  -6   3   4       69.32       58.22      7.45 o 
  -5   3   4        2.33        3.53      3.74 o 
  -4   3   4     1276.05     1327.26     16.04 o 
  -3   3   4       29.16       57.68      3.76 o 
  -2   3   4     2272.10     2472.35     20.97 o 
  -1   3   4     1758.07     1730.71     21.38 o 
   0   3   4      200.09      213.99      5.81 o 
   1   3   4     1999.97     1934.86     21.92 o 
   2   3   4      239.75      207.40      6.61 o 
   3   3   4        3.66        6.57      3.47 o 
   4   3   4        1.29        5.33      5.45 o 
   5   3   4      403.25      400.42     18.44 o 
   6   3   4       50.40       58.87     10.56 o 
   7   3   4      608.33      655.69     31.22 o 
   8   3   4      190.26      193.37     13.01 o 
   9   3   4      185.06      197.16     15.55 o 
  10   3   4       16.23       19.98     10.05 o 
 -11   4   4       36.95       37.94      5.55 o 
 -10   4   4      170.54      191.90     11.54 o 
  -9   4   4      125.35      115.82      8.85 o 
  -8   4   4        2.46        4.33      5.62 o 
  -7   4   4      833.42      884.83     22.47 o 
  -6   4   4     1118.50     1025.70     22.46 o 
  -5   4   4      538.17      550.85     12.98 o 
  -4   4   4      937.24      910.18     36.83 o 
  -3   4   4      735.98      812.36     13.51 o 
  -2   4   4     4313.69     4550.35     46.96 o 
  -1   4   4      944.23      959.58     11.88 o 
   0   4   4      142.69      128.15      5.26 o 
   1   4   4        1.78        2.97      2.53 o 
   2   4   4     1422.59     1497.56     19.02 o 
   3   4   4      330.96      335.86      9.85 o 
   4   4   4     1123.58     1116.72     23.26 o 
   5   4   4       11.94       20.24      9.58 o 
   6   4   4      425.44      406.55     21.00 o 
   7   4   4      783.61      800.94     39.73 o 
   8   4   4       11.18       11.25      7.91 o 
   9   4   4        6.16        6.27      6.64 o 
 -10   5   4      165.67      159.85      9.58 o 
  -9   5   4       80.41       87.94      8.92 o 
  -8   5   4      203.16      239.18     13.38 o 
  -7   5   4       68.57       52.18      8.57 o 
  -6   5   4     1273.07     1194.44     20.95 o 
  -5   5   4      340.58      320.05     12.00 o 
  -4   5   4       26.00       16.00      4.17 o 
  -3   5   4     2171.65     2166.93     53.94 o 
  -2   5   4      498.92      516.14     11.39 o 
  -1   5   4      707.17      781.77     13.04 o 
   0   5   4      157.56      187.24      7.55 o 
   1   5   4      372.13      340.09      9.01 o 
   2   5   4     1557.55     1642.04     32.80 o 
   3   5   4     1069.63     1013.42     17.89 o 
   4   5   4      156.26      135.54     10.48 o 
   5   5   4        7.47        2.93      6.41 o 
   6   5   4       26.47       16.69      9.17 o 
   7   5   4      342.35      382.02     18.15 o 
   8   5   4       12.47       20.08      8.68 o 
   9   5   4      110.23      104.08     10.19 o 
 -10   6   4      486.80      465.38     13.19 o 
  -9   6   4        5.38        2.25      5.80 o 
  -8   6   4       40.97       32.66      7.24 o 
  -7   6   4      825.78      798.47     19.28 o 
  -6   6   4     1010.61      908.40     15.61 o 
  -5   6   4       67.11       62.44      7.44 o 
  -4   6   4     2545.05     2448.02     66.23 o 
  -3   6   4      629.15      637.51     13.88 o 
  -2   6   4      455.49      494.75     12.64 o 
  -1   6   4       43.17       47.46      4.95 o 
   0   6   4     1394.62     1305.47     22.91 o 
   1   6   4      416.27      425.63     11.35 o 
   2   6   4      905.82      867.88     16.58 o 
   3   6   4     1436.19     1320.27     30.84 o 
   4   6   4       59.93       55.26      8.38 o 
   5   6   4        9.54        9.22      8.07 o 
   6   6   4      959.97      974.73     26.12 o 
   7   6   4      158.72      167.47     13.77 o 
   8   6   4       76.57       66.00      8.91 o 
   9   6   4        0.09        0.30      5.86 o 
 -10   7   4        0.13       -1.48      4.60 o 
  -9   7   4      588.46      613.45     17.66 o 
  -8   7   4      107.46      115.21     10.71 o 
  -7   7   4      284.36      309.01     16.61 o 
  -6   7   4      497.08      494.93     19.18 o 
  -5   7   4       41.73       37.25      8.85 o 
  -4   7   4        0.47        1.78      5.42 o 
  -3   7   4     1685.40     1607.74     21.51 o 
  -2   7   4     1093.57     1136.01     19.82 o 
  -1   7   4      445.34      399.07     11.13 o 
   0   7   4      298.51      293.55     10.23 o 
   1   7   4      616.68      537.52     14.42 o 
   2   7   4       59.68       46.87      6.22 o 
   3   7   4     2357.81     2245.10     42.29 o 
   4   7   4      362.92      323.68     12.57 o 
   5   7   4      174.36      163.39     14.58 o 
   6   7   4        3.74        5.44      8.33 o 
   7   7   4        4.31       -2.42      7.33 o 
   8   7   4       92.72       85.43      9.54 o 
   9   7   4       42.21       44.56      8.07 o 
 -10   8   4      125.72      116.15      7.56 o 
  -9   8   4        2.05        6.74      6.03 o 
  -8   8   4       46.62       47.13      8.40 o 
  -7   8   4      111.37      128.23     11.79 o 
  -6   8   4        2.52       -0.73      6.71 o 
  -5   8   4     3068.54     2924.99     45.92 o 
  -4   8   4      411.23      382.34     16.52 o 
  -3   8   4      440.17      423.13     15.80 o 
  -2   8   4       71.26       78.01      8.08 o 
  -1   8   4      297.28      357.28     14.05 o 
   0   8   4      805.05      752.20     19.82 o 
   1   8   4      467.79      410.27     14.98 o 
   2   8   4      612.10      601.21     20.07 o 
   3   8   4      155.31      145.66     11.12 o 
   4   8   4        9.85       11.08      7.75 o 
   5   8   4        4.56        1.26      8.67 o 
   6   8   4      154.88      214.99     17.91 o 
   7   8   4      124.97      121.77     13.28 o 
   8   8   4       19.00       17.94      7.44 o 
   9   8   4      204.92      172.96     11.38 o 
  -9   9   4      306.67      317.69     13.04 o 
  -8   9   4      723.21      805.12     21.20 o 
  -7   9   4      109.33      131.56     12.78 o 
  -6   9   4      129.48      123.54     12.50 o 
  -5   9   4     1153.95     1184.96     28.81 o 
  -4   9   4       73.88       76.01      7.32 o 
  -3   9   4      391.25      382.45     18.26 o 
  -2   9   4      421.62      420.62     17.95 o 
  -1   9   4        6.86        9.16      6.42 o 
   0   9   4       19.26       26.24      7.72 o 
   1   9   4      284.16      222.36     13.40 o 
   2   9   4     1295.98     1215.45     38.11 o 
   3   9   4      123.60      111.08      9.77 o 
   4   9   4       81.13      107.56     12.60 o 
   5   9   4      179.19      221.13     16.27 o 
   6   9   4       11.39       20.93      9.67 o 
   7   9   4      173.10      165.11     14.07 o 
   8   9   4        7.03        2.09      5.37 o 
  -9  10   4       17.25       17.47      5.24 o 
  -8  10   4       84.54       88.99      8.74 o 
  -7  10   4        0.56        2.40      6.27 o 
  -6  10   4      182.31      196.47     13.53 o 
  -5  10   4      318.76      350.83     17.24 o 
  -4  10   4       21.53       30.38      8.64 o 
  -3  10   4      221.76      230.35     14.82 o 
  -2  10   4       59.71       50.20      6.88 o 
  -1  10   4        8.53        9.38      6.00 o 
   0  10   4       99.84       97.19      8.79 o 
   1  10   4      379.38      362.14     12.72 o 
   2  10   4      937.82     1010.00     33.08 o 
   3  10   4      219.18      233.40     20.21 o 
   4  10   4     1274.01     1342.34     34.94 o 
   5  10   4        7.78        0.94      7.82 o 
   6  10   4      369.34      366.84     18.79 o 
   7  10   4      222.85      218.34     14.45 o 
   8  10   4      163.25      134.88      9.16 o 
  -8  11   4        5.30        3.45      5.65 o 
  -7  11   4      263.99      244.47     14.02 o 
  -6  11   4      111.18      143.28     12.42 o 
  -5  11   4        1.33        1.28      6.93 o 
  -4  11   4      989.15     1046.18     28.65 o 
  -3  11   4      174.48      187.42     15.00 o 
  -2  11   4      366.02      378.53     18.89 o 
  -1  11   4        1.73        8.96      6.82 o 
   0  11   4        3.08       -0.57      7.19 o 
   1  11   4       60.72       51.68      9.16 o 
   2  11   4      156.73      142.43     14.45 o 
   3  11   4      104.23      115.04     15.99 o 
   4  11   4      136.25      116.99     13.21 o 
   5  11   4      226.29      223.65     14.18 o 
   6  11   4       41.65       41.04      8.24 o 
   7  11   4      356.08      321.13     14.00 o 
  -8  12   4       53.09       49.32      6.18 o 
  -7  12   4      184.76      210.20     12.45 o 
  -6  12   4        1.95        3.02      6.21 o 
  -5  12   4       18.40       16.56      8.21 o 
  -4  12   4       68.44       68.85     10.80 o 
  -3  12   4       76.36       82.64     11.04 o 
  -2  12   4      476.91      497.85     20.13 o 
  -1  12   4        0.76        4.67      6.64 o 
   0  12   4     2767.09     2775.42     38.08 o 
   1  12   4      311.00      378.55     17.33 o 
   2  12   4      176.40      182.98     14.65 o 
   3  12   4        0.44        2.84      9.59 o 
   4  12   4       91.57       94.10     13.00 o 
   5  12   4      297.03      233.45     12.89 o 
   6  12   4       52.78       52.38      7.88 o 
   7  12   4      804.31      780.28     64.32 o 
  -7  13   4      137.00      133.99      8.99 o 
  -6  13   4        0.17        2.79      5.81 o 
  -5  13   4        3.27        0.62      6.10 o 
  -4  13   4       94.35      112.85     11.50 o 
  -3  13   4        0.75        6.00      7.16 o 
  -2  13   4     1009.11     1039.51     27.14 o 
  -1  13   4      276.13      252.97     13.63 o 
   0  13   4      134.68      134.66     10.82 o 
   1  13   4      170.56      192.42     13.23 o 
   2  13   4       84.26       88.29     11.19 o 
   3  13   4      907.46      906.44     28.13 o 
   4  13   4        5.91        9.31      8.34 o 
   5  13   4       49.91       49.07      9.12 o 
   6  13   4       12.80       10.29      6.87 o 
  -6  14   4      371.44      354.01     12.55 o 
  -5  14   4        0.81       -0.11      5.27 o 
  -4  14   4       62.04       72.53      8.83 o 
  -3  14   4      546.67      566.12     19.44 o 
  -2  14   4       43.10       45.43      9.80 o 
  -1  14   4      912.51      868.64     23.92 o 
   0  14   4        5.04        6.38      6.48 o 
   1  14   4      358.14      390.28     16.03 o 
   2  14   4       22.55       30.80      7.84 o 
   3  14   4       44.10       59.99     10.63 o 
   4  14   4       87.08       95.50     10.91 o 
   5  14   4       12.20       11.67      6.31 o 
  -6  15   4        0.10        0.53      6.20 o 
  -5  15   4       22.67       21.77      5.27 o 
  -4  15   4      204.13      209.43     10.78 o 
  -3  15   4      504.28      546.11     19.50 o 
  -2  15   4      104.93      102.97      9.92 o 
  -1  15   4     1100.93     1099.48     35.36 o 
   0  15   4       57.26       60.30      8.50 o 
   1  15   4       18.54       21.83      6.74 o 
   2  15   4       76.74       87.25     11.22 o 
   3  15   4       26.83       25.29      7.49 o 
   4  15   4       42.01       38.84      7.22 o 
  -4  16   4      304.33      282.50      9.93 o 
  -3  16   4       50.56       55.53      6.95 o 
  -2  16   4        1.13        2.92      5.41 o 
  -1  16   4       13.77       12.30      6.89 o 
   0  16   4       38.27       34.16      7.77 o 
   1  16   4       21.82       25.24      7.98 o 
   2  16   4       43.80       42.37      9.39 o 
   3  16   4      302.23      268.01     14.24 o 
  -2  17   4        0.69       -4.30      6.69 o 
  -1  17   4      178.73      169.65     14.00 o 
   0  17   4       33.95       40.90     14.14 o 
   1  17   4      123.19      132.17     17.53 o 
 -11   0   5       95.02       91.79      9.20 o 
  -9   0   5       69.00       75.40     11.81 o 
  -7   0   5     3049.50     3053.59     90.36 o 
  -5   0   5      453.36      392.45     18.89 o 
  -3   0   5     6500.34     6859.45    107.24 o 
  -1   0   5      765.40      810.08     16.50 o 
   1   0   5     1072.02     1162.20     26.03 o 
   3   0   5      137.65      119.23     10.77 o 
   5   0   5      810.85      802.46     42.65 o 
   7   0   5      281.77      328.30     28.88 o 
   9   0   5      533.62      584.69     29.80 o 
 -11   1   5        3.19        1.70      4.23 o 
 -10   1   5       96.57       94.72      7.29 o 
  -9   1   5       22.77       30.47      6.60 o 
  -8   1   5      211.62      239.32     13.04 o 
  -7   1   5       27.95       31.73      7.37 o 
  -6   1   5      556.04      496.58     14.53 o 
  -5   1   5      160.50      136.35      7.93 o 
  -4   1   5      313.57      269.57      8.23 o 
  -3   1   5      694.03      722.40     15.86 o 
  -2   1   5       77.53       75.70      4.12 o 
  -1   1   5       59.74       64.18      3.78 o 
   0   1   5     9680.62    10094.97    195.45 o 
   1   1   5     1812.43     2042.29     26.26 o 
   2   1   5      281.73      267.99      9.45 o 
   3   1   5      312.22      327.82     11.39 o 
   4   1   5       27.15       15.21      6.96 o 
   5   1   5       22.76       20.76     10.63 o 
   6   1   5      242.34      251.91     18.07 o 
   7   1   5       26.48       27.91     10.77 o 
   8   1   5        7.03        5.81      7.97 o 
   9   1   5       26.51       28.52      7.43 o 
 -11   2   5      171.47      139.34      8.62 o 
 -10   2   5       54.36       44.85      6.11 o 
  -9   2   5       36.16       36.05      7.27 o 
  -8   2   5       13.48       13.94      6.42 o 
  -7   2   5      170.71      184.95     11.06 o 
  -6   2   5       95.18       89.45      7.79 o 
  -5   2   5        3.62        7.47      4.14 o 
  -4   2   5      182.38      165.54      7.59 o 
  -3   2   5       75.39       79.98      4.43 o 
  -2   2   5       33.26       30.45      3.30 o 
  -1   2   5     7372.58     7921.13     70.09 o 
   0   2   5      296.13      328.52      8.04 o 
   1   2   5       35.23       47.43      4.22 o 
   2   2   5       74.98       79.68      6.19 o 
   3   2   5      784.09      698.19     15.69 o 
   4   2   5       24.23       26.07      8.04 o 
   5   2   5       11.70       14.93      7.55 o 
   6   2   5      168.60      184.12     15.87 o 
   7   2   5       60.02       60.62     10.86 o 
   8   2   5        3.33       -0.56      7.18 o 
   9   2   5        1.97        2.28      5.80 o 
 -11   3   5       46.27       46.72      6.24 o 
 -10   3   5      425.11      411.73     12.21 o 
  -9   3   5        1.10        1.15      5.40 o 
  -8   3   5      723.35      721.42     18.71 o 
  -7   3   5      457.15      452.97     15.69 o 
  -6   3   5     1152.13     1053.99     46.45 o 
  -5   3   5      363.45      349.74     11.98 o 
  -4   3   5     1017.73      938.29     17.82 o 
  -3   3   5      589.57      644.99     10.31 o 
  -2   3   5       61.09       37.31      3.50 o 
  -1   3   5      952.81     1098.21     14.83 o 
   0   3   5      453.42      455.64      8.88 o 
   1   3   5      138.19      143.82      6.60 o 
   2   3   5      317.03      389.04     10.96 o 
   3   3   5      218.26      209.75     11.10 o 
   4   3   5       13.89        5.41      8.32 o 
   5   3   5       46.41       36.48      7.71 o 
   6   3   5      883.06      854.24     24.82 o 
   7   3   5        5.01       -0.66      7.51 o 
   8   3   5      365.81      379.48     15.06 o 
   9   3   5        0.50        2.59      7.08 o 
 -11   4   5       23.97       18.12      6.65 o 
 -10   4   5       33.64       27.55      5.61 o 
  -9   4   5      474.21      521.68     16.64 o 
  -8   4   5       16.45       13.27      6.40 o 
  -7   4   5     1642.21     1768.39     29.88 o 
  -6   4   5       83.34       76.21      7.09 o 
  -5   4   5      124.00      106.31      9.80 o 
  -4   4   5      613.67      642.75     22.06 o 
  -3   4   5       14.94       29.26      4.10 o 
  -2   4   5     8360.94     8813.14    144.05 o 
  -1   4   5     2318.30     2418.18     25.09 o 
   0   4   5      284.38      303.78      9.11 o 
   1   4   5      110.34      124.20      6.51 o 
   2   4   5       28.67       37.92      6.09 o 
   3   4   5      579.38      584.59     17.53 o 
   4   4   5       26.20       31.80     10.00 o 
   5   4   5     1469.87     1428.63     29.30 o 
   6   4   5        8.75        9.86      8.90 o 
   7   4   5      274.21      294.52     17.53 o 
   8   4   5        4.01        6.01      6.74 o 
   9   4   5      147.63      197.73     17.67 o 
 -10   5   5      245.85      235.31      9.52 o 
  -9   5   5        4.03        1.63      5.54 o 
  -8   5   5      151.01      171.65     10.96 o 
  -7   5   5      203.31      240.59     13.44 o 
  -6   5   5      866.82      812.39     15.70 o 
  -5   5   5      625.47      576.36     17.16 o 
  -4   5   5     1085.03     1007.78     26.74 o 
  -3   5   5        0.24        2.28      3.72 o 
  -2   5   5      664.01      696.78     16.00 o 
  -1   5   5      242.75      251.76      9.02 o 
   0   5   5      532.02      459.26     11.80 o 
   1   5   5      603.31      553.86     21.48 o 
   2   5   5       63.92       65.50      6.55 o 
   3   5   5      227.42      248.21     13.76 o 
   4   5   5      526.49      450.35     22.65 o 
   5   5   5      137.61      116.77     11.30 o 
   6   5   5        4.36        2.77      7.14 o 
   7   5   5       99.25       92.80     11.34 o 
   8   5   5      298.51      285.71     15.42 o 
   9   5   5       18.64       16.04      5.89 o 
 -10   6   5       67.60       62.45      6.23 o 
  -9   6   5       72.84       71.16      7.76 o 
  -8   6   5      221.33      213.83     11.59 o 
  -7   6   5      261.71      276.34     14.11 o 
  -6   6   5      516.69      494.96     16.73 o 
  -5   6   5      356.58      333.68     17.77 o 
  -4   6   5      158.11      166.10     12.60 o 
  -3   6   5       30.02       50.99      6.60 o 
  -2   6   5      217.43      217.04      9.64 o 
  -1   6   5      252.77      224.99      9.69 o 
   0   6   5     1114.97     1091.98     18.11 o 
   1   6   5      872.22      932.02     20.25 o 
   2   6   5       18.80       15.97      5.29 o 
   3   6   5      246.48      231.58     13.75 o 
   4   6   5      548.32      532.07     14.80 o 
   5   6   5      543.56      506.84     18.72 o 
   6   6   5        8.55        9.30      7.49 o 
   7   6   5      123.54       97.46     10.33 o 
   8   6   5       41.11       35.92      8.46 o 
   9   6   5       55.43       44.77      9.12 o 
 -10   7   5      516.62      488.64     13.19 o 
  -9   7   5      287.90      291.60     12.54 o 
  -8   7   5       46.96       56.73      7.58 o 
  -7   7   5       21.70       22.50      6.83 o 
  -6   7   5      240.93      205.71     11.74 o 
  -5   7   5      213.89      177.41      9.85 o 
  -4   7   5      650.59      632.25     33.52 o 
  -3   7   5        3.90        3.58      4.84 o 
  -2   7   5     1015.79     1008.36     19.49 o 
  -1   7   5      799.18      881.27     18.32 o 
   0   7   5       57.07       32.75      6.08 o 
   1   7   5      463.39      452.29     14.35 o 
   2   7   5     1685.86     1608.45     28.41 o 
   3   7   5       66.21       73.58      9.21 o 
   4   7   5        3.77        2.91      7.41 o 
   5   7   5      241.24      258.97     14.59 o 
   6   7   5      832.90      833.88     23.39 o 
   7   7   5        6.80        9.08      7.39 o 
   8   7   5      112.73      109.13     10.24 o 
 -10   8   5        1.39       -0.09      4.93 o 
  -9   8   5       21.18       13.71      5.94 o 
  -8   8   5       13.87       20.53      8.20 o 
  -7   8   5      193.92      188.91     11.63 o 
  -6   8   5       43.33       36.73      8.58 o 
  -5   8   5       83.06       75.39      9.78 o 
  -4   8   5       24.21       22.87      6.28 o 
  -3   8   5      126.60       96.44     11.38 o 
  -2   8   5       93.72       92.90      9.50 o 
  -1   8   5      123.76      107.15     10.25 o 
   0   8   5       12.68       11.29      6.16 o 
   1   8   5      142.37      127.15     11.13 o 
   2   8   5      230.05      195.73     13.58 o 
   3   8   5        1.36        1.11      6.50 o 
   4   8   5      416.96      425.05     18.49 o 
   5   8   5        7.57        9.21      8.05 o 
   6   8   5       77.53       70.88     10.61 o 
   7   8   5        0.85        3.17      7.15 o 
   8   8   5      122.81      122.81     11.70 o 
  -9   9   5      204.97      217.26     10.89 o 
  -8   9   5       60.72       66.70      8.53 o 
  -7   9   5        6.24        6.56      7.31 o 
  -6   9   5       98.77       98.05     10.29 o 
  -5   9   5     1820.20     1969.02     33.82 o 
  -4   9   5      240.47      240.24     13.32 o 
  -3   9   5      165.91      147.48      9.40 o 
  -2   9   5      235.69      228.57     11.40 o 
  -1   9   5        7.51        5.96      7.42 o 
   0   9   5      281.03      269.16     16.47 o 
   1   9   5      565.86      551.19     15.23 o 
   2   9   5      159.16      152.65     10.11 o 
   3   9   5       17.84       17.76      9.32 o 
   4   9   5      111.63       98.12     12.41 o 
   5   9   5      197.05      201.57     14.27 o 
   6   9   5      524.14      503.34     21.84 o 
   7   9   5      375.58      365.92     16.83 o 
   8   9   5       54.56       69.23      8.46 o 
  -9  10   5       71.36       81.73      8.27 o 
  -8  10   5       72.68       79.06      9.12 o 
  -7  10   5     1035.64     1087.95     29.44 o 
  -6  10   5      177.55      192.83     13.97 o 
  -5  10   5      185.92      204.82     13.64 o 
  -4  10   5      111.54       93.66     10.40 o 
  -3  10   5      784.63      813.36     23.33 o 
  -2  10   5       18.90       20.21      8.35 o 
  -1  10   5       77.78       72.10     10.18 o 
   0  10   5      226.87      236.59     16.09 o 
   1  10   5        0.39       -1.51      7.44 o 
   2  10   5      409.51      428.52     19.82 o 
   3  10   5      112.95      101.93     12.66 o 
   4  10   5        3.65       -0.55      8.09 o 
   5  10   5      422.22      390.44     17.62 o 
   6  10   5      246.35      213.08     12.87 o 
   7  10   5       25.83       12.22      6.34 o 
  -8  11   5       18.80       20.84      5.79 o 
  -7  11   5       61.37       59.28      8.86 o 
  -6  11   5      104.15      103.22     11.61 o 
  -5  11   5        2.03        4.81      6.94 o 
  -4  11   5       10.30        8.14      7.00 o 
  -3  11   5       72.12       73.42      9.97 o 
  -2  11   5       58.41       60.68      9.96 o 
  -1  11   5      261.28      263.73     15.31 o 
   0  11   5     1811.17     1898.83     75.53 o 
   1  11   5     1754.28     1845.60     39.66 o 
   2  11   5     1038.26     1133.58     32.22 o 
   3  11   5      345.17      400.08     24.20 o 
   4  11   5      275.77      292.08     15.67 o 
   5  11   5       46.52       39.57      8.68 o 
   6  11   5      112.67      115.18      9.70 o 
   7  11   5        6.85        2.99      4.99 o 
  -8  12   5      131.12      134.85      9.62 o 
  -7  12   5        1.56       -2.83      5.36 o 
  -6  12   5      691.23      703.29     27.43 o 
  -5  12   5      155.34      161.51     12.39 o 
  -4  12   5      577.36      567.36     20.04 o 
  -3  12   5     1015.61     1042.94     24.25 o 
  -2  12   5      668.85      679.71     22.80 o 
  -1  12   5     2402.70     2408.15     63.27 o 
   0  12   5        3.64        9.56      7.64 o 
   1  12   5      263.63      289.44     17.55 o 
   2  12   5        5.57        2.73      7.39 o 
   3  12   5        4.91        0.98      7.22 o 
   4  12   5       23.42       17.17      9.03 o 
   5  12   5       90.97       83.34      9.10 o 
   6  12   5       57.15       56.59      8.13 o 
  -7  13   5        8.89        4.67      4.48 o 
  -6  13   5      227.36      203.72     11.10 o 
  -5  13   5      147.49      163.19     10.82 o 
  -4  13   5       39.57       53.01      8.26 o 
  -3  13   5      153.12      172.29     12.88 o 
  -2  13   5       28.92       30.61      8.25 o 
  -1  13   5       26.66       31.40      7.76 o 
   0  13   5        0.46        2.30      6.69 o 
   1  13   5        4.66        6.01      7.76 o 
   2  13   5       64.67       51.67      9.75 o 
   3  13   5       16.11       16.92      8.44 o 
   4  13   5        0.23        2.35      6.73 o 
   5  13   5      291.59      302.73     14.40 o 
   6  13   5       55.25       43.55      8.88 o 
  -6  14   5      253.88      241.25     10.33 o 
  -5  14   5      397.97      401.47     14.03 o 
  -4  14   5       48.14       48.69      7.80 o 
  -3  14   5       13.66       15.13      6.98 o 
  -2  14   5     1052.64     1283.99     32.05 o 
  -1  14   5       18.34       15.60      7.01 o 
   0  14   5      422.16      422.42     14.75 o 
   1  14   5       28.09       31.14      7.75 o 
   2  14   5        2.70        4.28      8.15 o 
   3  14   5      232.72      280.38     16.34 o 
   4  14   5       13.51       16.32      6.45 o 
   5  14   5      394.98      376.66     30.91 o 
  -5  15   5      193.73      201.91     11.18 o 
  -4  15   5       21.95       22.31      5.91 o 
  -3  15   5       10.27        8.21      5.59 o 
  -2  15   5       73.93       78.83      9.94 o 
  -1  15   5      129.99      140.56     11.82 o 
   0  15   5       43.26       35.75      6.87 o 
   1  15   5      993.42     1031.61     24.00 o 
   2  15   5       54.78       49.51      8.33 o 
   3  15   5        4.94       11.11      6.05 o 
   4  15   5       26.34       27.11      5.87 o 
  -4  16   5        8.95        8.00      7.68 o 
  -3  16   5      212.22      179.03     10.26 o 
  -2  16   5      273.18      273.46     17.25 o 
  -1  16   5       53.17       49.45      7.28 o 
   0  16   5       38.06       24.84      7.39 o 
   1  16   5        0.04        0.19      6.11 o 
   2  16   5       60.72       55.43      9.29 o 
 -10   0   6      167.71      175.80     13.70 o 
  -8   0   6       10.96        7.42      8.90 o 
  -6   0   6     1172.99     1010.84     38.21 o 
  -4   0   6     5761.93     5873.58    247.59 o 
  -2   0   6        4.64        5.04      4.35 o 
   0   0   6      251.72      316.07     13.93 o 
   2   0   6      743.04      793.21     24.22 o 
   4   0   6      189.56      241.15     29.06 o 
   6   0   6      949.08     1068.16     49.40 o 
   8   0   6      344.16      322.16     23.94 o 
 -11   1   6       59.03       61.73      6.08 o 
 -10   1   6        5.30        6.35      4.79 o 
  -9   1   6       47.52       48.34      7.98 o 
  -8   1   6       12.37        9.18      6.31 o 
  -7   1   6     1688.83     1775.22     29.93 o 
  -6   1   6      236.32      238.88     11.53 o 
  -5   1   6        2.01        1.15      5.39 o 
  -4   1   6      252.73      262.36     10.75 o 
  -3   1   6      263.75      293.83      9.29 o 
  -2   1   6     1528.30     1684.82     26.32 o 
  -1   1   6     2074.21     2054.03     39.56 o 
   0   1   6      646.29      759.41     14.71 o 
   1   1   6     2463.96     2785.76     47.09 o 
   2   1   6     2798.68     3050.10     40.77 o 
   3   1   6      138.99      165.11      9.81 o 
   4   1   6      291.49      319.15     18.39 o 
   5   1   6      601.72      619.42     23.49 o 
   6   1   6      117.39      115.23     13.09 o 
   7   1   6      512.43      512.08     22.40 o 
   8   1   6       65.25       72.86      9.80 o 
   9   1   6      380.78      371.71     13.83 o 
 -11   2   6       94.59      102.32      7.86 o 
 -10   2   6       61.33       63.44      7.01 o 
  -9   2   6       99.26      109.73      8.99 o 
  -8   2   6      546.86      578.24     17.05 o 
  -7   2   6      239.32      251.70     13.74 o 
  -6   2   6       87.87       67.61      6.17 o 
  -5   2   6      104.28      118.74      9.88 o 
  -4   2   6       31.76       26.09      5.29 o 
  -3   2   6      161.08      161.09      7.33 o 
  -2   2   6     2900.60     2972.72     28.16 o 
  -1   2   6     2652.51     2981.97     33.01 o 
   0   2   6      309.61      355.36     10.75 o 
   1   2   6      849.90      909.27     19.52 o 
   2   2   6     3512.50     3585.28     39.88 o 
   3   2   6        0.08        1.81      5.56 o 
   4   2   6        1.40        2.12      8.21 o 
   5   2   6        8.21       12.41      8.97 o 
   6   2   6       15.16       10.70      8.20 o 
   7   2   6      206.36      204.31     13.98 o 
   8   2   6      112.29       98.77     10.98 o 
   9   2   6       47.01       43.56      6.98 o 
 -10   3   6      229.59      213.71     10.29 o 
  -9   3   6       91.81       84.04      7.78 o 
  -8   3   6       78.84       70.47      8.09 o 
  -7   3   6       72.33       83.97      8.77 o 
  -6   3   6      264.07      245.43     10.73 o 
  -5   3   6     3417.36     3172.44    136.78 o 
  -4   3   6      746.98      742.29     16.08 o 
  -3   3   6      395.42      400.86     11.33 o 
  -2   3   6      222.78      243.69      8.87 o 
  -1   3   6      325.32      349.06     11.00 o 
   0   3   6      422.45      489.70     13.12 o 
   1   3   6      996.88     1038.10     17.98 o 
   2   3   6     1933.71     2115.38     26.33 o 
   3   3   6      781.63      738.59     19.73 o 
   4   3   6       67.15       55.82      8.79 o 
   5   3   6     1462.03     1442.49     33.17 o 
   6   3   6      499.21      463.61     19.49 o 
   7   3   6       20.13       18.31      8.37 o 
   8   3   6       13.03       17.82      6.66 o 
   9   3   6       39.25       29.41      8.33 o 
 -10   4   6        3.86        6.22      4.63 o 
  -9   4   6        4.18        7.94      5.54 o 
  -8   4   6     1934.91     2117.37     33.15 o 
  -7   4   6        0.07        3.81      6.04 o 
  -6   4   6        4.41        5.45      6.41 o 
  -5   4   6      146.86      125.83     15.13 o 
  -4   4   6      301.36      244.13     26.94 o 
  -3   4   6      266.38      266.44     10.38 o 
  -2   4   6      752.02      619.96     15.85 o 
  -1   4   6      429.72      435.98     13.11 o 
   0   4   6     1391.83     1471.61     32.82 o 
   1   4   6        2.21        1.06      4.34 o 
   2   4   6      342.01      320.83     14.13 o 
   3   4   6        9.63        4.69      7.17 o 
   4   4   6      141.59      163.78     11.58 o 
   5   4   6      412.86      437.58     22.12 o 
   6   4   6      148.27      171.82     16.98 o 
   7   4   6       53.99       71.15     12.13 o 
   8   4   6      434.41      445.16     19.23 o 
   9   4   6       20.36        9.30      7.57 o 
 -10   5   6      487.96      456.94     11.79 o 
  -9   5   6      573.11      565.52     16.45 o 
  -8   5   6      169.43      169.17     11.03 o 
  -7   5   6       52.64       53.35      8.70 o 
  -6   5   6        3.84        3.62      6.13 o 
  -5   5   6      448.50      413.06     16.47 o 
  -4   5   6       18.45       18.13      6.89 o 
  -3   5   6        1.18        5.29      5.06 o 
  -2   5   6      155.68      151.40      8.37 o 
  -1   5   6     1342.08     1308.24     23.05 o 
   0   5   6      740.17      776.88     21.89 o 
   1   5   6      125.98      118.49     10.18 o 
   2   5   6      181.22      200.90     15.19 o 
   3   5   6     1356.37     1257.66     30.98 o 
   4   5   6      377.02      418.31     20.10 o 
   5   5   6        7.88        7.92      8.75 o 
   6   5   6      118.02      114.21     12.31 o 
   7   5   6       36.26       38.66      8.33 o 
   8   5   6      294.94      294.36     16.72 o 
 -10   6   6       25.53       21.13      4.65 o 
  -9   6   6       49.09       44.89      6.43 o 
  -8   6   6      191.42      175.90     10.63 o 
  -7   6   6      421.10      421.29     15.89 o 
  -6   6   6      247.36      254.56     14.38 o 
  -5   6   6       18.65       17.61      6.46 o 
  -4   6   6     2529.23     2464.16    115.08 o 
  -3   6   6      624.20      578.52     20.85 o 
  -2   6   6      205.20      183.48     10.26 o 
  -1   6   6        7.48        9.40      4.92 o 
   0   6   6      193.32      179.78     10.42 o 
   1   6   6      633.09      688.79     21.99 o 
   2   6   6      289.32      283.50     17.41 o 
   3   6   6        6.96       -0.07      5.63 o 
   4   6   6      162.77      155.97     12.04 o 
   5   6   6       45.73       44.06      9.14 o 
   6   6   6      391.37      395.63     19.39 o 
   7   6   6        0.32       -0.71      6.42 o 
   8   6   6      331.61      307.24     15.69 o 
 -10   7   6      330.17      340.84     16.03 o 
  -9   7   6        5.13        4.28      4.76 o 
  -8   7   6       81.20       74.34      7.67 o 
  -7   7   6     2049.37     2170.20     32.23 o 
  -6   7   6       24.67       35.86      8.03 o 
  -5   7   6      194.62      181.44     11.19 o 
  -4   7   6      557.00      515.24     13.73 o 
  -3   7   6      102.44       98.19      9.60 o 
  -2   7   6      635.29      554.15     16.55 o 
  -1   7   6       23.88       20.57      5.86 o 
   0   7   6      392.77      430.76     16.08 o 
   1   7   6      147.60      136.51     12.68 o 
   2   7   6       25.15       20.90      6.36 o 
   3   7   6     1052.34     1033.54     28.02 o 
   4   7   6      807.92      767.04     22.39 o 
   5   7   6       68.97       68.49      9.49 o 
   6   7   6       37.33       31.01      7.96 o 
   7   7   6       46.96       37.68      7.61 o 
   8   7   6       33.41       26.41      6.88 o 
  -9   8   6       45.83       40.61      6.77 o 
  -8   8   6      238.35      214.61      9.89 o 
  -7   8   6       26.24       21.07      6.78 o 
  -6   8   6       53.69       68.94      9.01 o 
  -5   8   6       59.34       71.60      9.50 o 
  -4   8   6      415.92      392.73     17.12 o 
  -3   8   6     1229.65     1161.97     20.17 o 
  -2   8   6      912.95      847.98     19.40 o 
  -1   8   6      633.94      597.94     21.46 o 
   0   8   6      895.18      880.46     22.59 o 
   1   8   6     2839.48     2701.60     32.50 o 
   2   8   6     3161.60     3101.98     68.58 o 
   3   8   6       21.70       16.89      9.28 o 
   4   8   6      674.66      663.70     23.10 o 
   5   8   6      230.65      266.59     14.47 o 
   6   8   6        7.81       16.99      6.24 o 
   7   8   6       12.56        3.53      6.20 o 
   8   8   6      151.62      128.02     16.89 o 
  -9   9   6       21.87       17.31      6.22 o 
  -8   9   6        2.46        3.54      5.86 o 
  -7   9   6       25.82       26.71      6.91 o 
  -6   9   6      422.08      419.90     16.30 o 
  -5   9   6      439.39      412.86     16.43 o 
  -4   9   6      254.84      276.78     15.32 o 
  -3   9   6      425.72      425.99     18.49 o 
  -2   9   6      350.42      312.14     18.24 o 
  -1   9   6      699.81      676.53     21.20 o 
   0   9   6      146.00      143.74     12.80 o 
   1   9   6      688.40      708.89     24.12 o 
   2   9   6       22.72       24.06      9.58 o 
   3   9   6      370.27      333.63     16.97 o 
   4   9   6      272.03      276.81     15.93 o 
   5   9   6       52.61       56.13      8.60 o 
   6   9   6        0.48       -1.00      5.67 o 
   7   9   6      301.27      271.16     12.17 o 
  -8  10   6      406.69      425.54     16.67 o 
  -7  10   6      113.93      124.18      9.44 o 
  -6  10   6      144.13      141.17     10.69 o 
  -5  10   6        1.11        4.37      6.91 o 
  -4  10   6      124.77      118.45     10.46 o 
  -3  10   6      906.18      890.57     25.19 o 
  -2  10   6      924.02      959.14     31.06 o 
  -1  10   6      142.29      133.20     13.12 o 
   0  10   6      780.04      809.42     23.84 o 
   1  10   6      350.21      400.38     20.09 o 
   2  10   6       10.63        5.55      7.87 o 
   3  10   6      953.47      991.64     27.93 o 
   4  10   6       15.74       20.33      8.00 o 
   5  10   6      226.99      209.40     13.34 o 
   6  10   6      144.88      117.74     10.57 o 
   7  10   6       69.07       53.32      7.62 o 
  -8  11   6      461.27      446.09     14.64 o 
  -7  11   6       48.06       53.42      7.97 o 
  -6  11   6        4.87        3.39      5.54 o 
  -5  11   6       46.66       49.70      7.96 o 
  -4  11   6       38.40       31.85      7.81 o 
  -3  11   6        6.55        8.58      7.23 o 
  -2  11   6       21.87       20.36      8.69 o 
  -1  11   6      292.13      317.49     17.83 o 
   0  11   6      729.45      799.48     25.11 o 
   1  11   6       26.08       34.96      9.51 o 
   2  11   6       43.14       47.65     10.53 o 
   3  11   6        5.89        6.63      8.35 o 
   4  11   6       17.26       16.87      6.90 o 
   5  11   6      148.33      141.05      9.96 o 
   6  11   6        0.68       -4.30      6.14 o 
  -7  12   6      388.16      383.24     13.23 o 
  -6  12   6       11.92       12.99      6.04 o 
  -5  12   6        2.80        4.50      6.10 o 
  -4  12   6      181.22      192.75     11.33 o 
  -3  12   6     2062.63     2120.58     36.06 o 
  -2  12   6       50.70       40.49      9.56 o 
  -1  12   6       29.35       36.62      8.92 o 
   0  12   6      868.22      916.18     24.59 o 
   1  12   6       13.34       10.00      7.96 o 
   2  12   6      138.73      154.34     12.94 o 
   3  12   6      108.62      122.82     11.91 o 
   4  12   6       56.29       50.23      8.55 o 
   5  12   6      198.46      214.10     12.18 o 
   6  12   6        8.87        9.55      6.73 o 
  -7  13   6       60.40       57.15     12.97 o 
  -6  13   6      144.40      145.40      9.35 o 
  -5  13   6      278.32      270.42     13.19 o 
  -4  13   6      217.33      237.08     13.04 o 
  -3  13   6      363.30      357.22     15.93 o 
  -2  13   6      454.64      499.36     19.42 o 
  -1  13   6      247.90      260.01     14.70 o 
   0  13   6       16.40       16.62      7.12 o 
   1  13   6        1.62        5.84      6.92 o 
   2  13   6      156.28      172.73     13.42 o 
   3  13   6       28.47       19.32      7.08 o 
   4  13   6       94.62       76.81      9.16 o 
   5  13   6      201.14      224.95     27.13 o 
  -6  14   6       12.11        9.90      7.94 o 
  -5  14   6       31.80       31.86      7.69 o 
  -4  14   6      249.21      283.54     14.39 o 
  -3  14   6        3.63        3.85      5.78 o 
  -2  14   6        0.77        2.52      6.11 o 
  -1  14   6      551.16      546.75     19.19 o 
   0  14   6        1.62        0.77      5.82 o 
   1  14   6       42.84       41.89      7.51 o 
   2  14   6        0.70        2.42      5.51 o 
   3  14   6      126.71      125.32     16.97 o 
   4  14   6      126.37      127.56     12.40 o 
  -4  15   6      220.34      204.97     10.22 o 
  -3  15   6        0.00        0.09      5.38 o 
  -2  15   6      392.02      375.37     16.66 o 
  -1  15   6      142.65      149.35     10.55 o 
   0  15   6      114.37       98.64      8.59 o 
   1  15   6      250.27      243.42     11.85 o 
   2  15   6       63.82       60.10      8.07 o 
   3  15   6        0.77       -1.05      4.70 o 
  -2  16   6        0.27        7.45      6.53 o 
  -1  16   6        1.82        9.28      8.15 o 
   0  16   6      148.02      121.77     18.11 o 
   1  16   6       11.71        1.17      8.30 o 
  -9   0   7        7.28        2.50      7.70 o 
  -7   0   7      213.90      223.04     18.77 o 
  -5   0   7     3155.18     2700.02     87.94 o 
  -3   0   7     1701.65     1728.20     32.25 o 
  -1   0   7      148.34      144.87     14.25 o 
   1   0   7       24.40       34.03      8.65 o 
   3   0   7        0.73        0.10      8.72 o 
   5   0   7       63.35       62.74     14.80 o 
   7   0   7      982.17     1163.57     44.47 o 
 -10   1   7       16.43       21.52      5.17 o 
  -9   1   7      309.17      305.83     13.80 o 
  -8   1   7      621.82      648.24     19.86 o 
  -7   1   7      116.73      125.03     10.38 o 
  -6   1   7     1961.64     1993.91     36.91 o 
  -5   1   7        2.00       -1.74      6.60 o 
  -4   1   7       40.21       47.61      6.93 o 
  -3   1   7       11.13       16.73      5.20 o 
  -2   1   7      608.13      538.85     15.91 o 
  -1   1   7        4.51        7.88      4.90 o 
   0   1   7     1002.89     1116.64     21.68 o 
   1   1   7      100.80      108.85      8.50 o 
   2   1   7      441.42      473.10     15.35 o 
   3   1   7        2.16        4.39      6.33 o 
   4   1   7        4.59        0.77      7.98 o 
   5   1   7     1059.49     1110.24     30.51 o 
   6   1   7       10.49        9.21      7.80 o 
   7   1   7       17.59       18.88      8.25 o 
   8   1   7        2.05        2.92      6.23 o 
 -10   2   7        4.19        6.32      4.30 o 
  -9   2   7     1168.71     1237.95     24.00 o 
  -8   2   7      165.98      145.71     10.55 o 
  -7   2   7      122.18      113.70     10.12 o 
  -6   2   7      986.97      947.81     21.83 o 
  -5   2   7      840.32      759.09     30.73 o 
  -4   2   7      377.70      364.73     15.62 o 
  -3   2   7       15.45       26.37      5.86 o 
  -2   2   7       37.72       45.35      6.19 o 
  -1   2   7      200.18      178.08     10.42 o 
   0   2   7      114.88      151.25      9.98 o 
   1   2   7     2897.54     3028.63     60.03 o 
   2   2   7      126.39      145.36     10.50 o 
   3   2   7      608.29      592.15     21.16 o 
   4   2   7      110.14      100.79     11.01 o 
   5   2   7      854.06      806.44     26.14 o 
   6   2   7      953.58     1026.53     43.55 o 
   7   2   7      498.04      510.86     21.95 o 
   8   2   7       34.53       35.95      7.61 o 
 -10   3   7      100.82       96.17      7.92 o 
  -9   3   7      148.37      130.40      9.60 o 
  -8   3   7        1.84        0.24      5.70 o 
  -7   3   7      279.07      284.43     15.29 o 
  -6   3   7      388.38      351.98     15.63 o 
  -5   3   7     1261.47     1235.93     26.58 o 
  -4   3   7      316.86      324.09     20.46 o 
  -3   3   7      389.99      391.78     14.44 o 
  -2   3   7     1150.56     1207.46     23.09 o 
  -1   3   7       91.68       95.96      9.17 o 
   0   3   7      736.92      794.08     22.69 o 
   1   3   7       74.21       69.36      9.48 o 
   2   3   7      813.84      861.60     21.43 o 
   3   3   7      277.70      298.72     12.62 o 
   4   3   7      790.66      801.17     28.17 o 
   5   3   7      474.60      540.10     25.77 o 
   6   3   7       12.78       13.84      8.46 o 
   7   3   7       19.90       23.53      8.53 o 
   8   3   7      433.34      425.13     18.02 o 
 -10   4   7      120.24      111.13      7.87 o 
  -9   4   7       24.99       29.72      6.34 o 
  -8   4   7      423.02      459.88     17.19 o 
  -7   4   7       13.12       19.39      7.25 o 
  -6   4   7       93.82      100.20     10.45 o 
  -5   4   7     1594.09     1677.11     35.48 o 
  -4   4   7       75.84       84.51     13.38 o 
  -3   4   7      438.75      410.27     15.75 o 
  -2   4   7       81.72       62.56      7.68 o 
  -1   4   7       11.20       18.18      6.04 o 
   0   4   7      868.08      878.18     25.30 o 
   1   4   7      681.66      688.93     26.34 o 
   2   4   7       18.09       12.73      9.27 o 
   3   4   7       20.20       30.34      7.28 o 
   4   4   7       23.09       27.54     10.80 o 
   5   4   7      218.43      200.06     18.79 o 
   6   4   7        9.04       15.95      9.40 o 
   7   4   7      139.17      135.09     12.90 o 
   8   4   7        6.93       10.17      6.02 o 
 -10   5   7        0.46        2.85      4.22 o 
  -9   5   7        4.38        9.55      4.89 o 
  -8   5   7      206.75      211.89     11.52 o 
  -7   5   7       32.64       38.14      7.80 o 
  -6   5   7       91.75       92.14     10.65 o 
  -5   5   7      173.98      150.61     13.90 o 
  -4   5   7      200.67      237.84     13.66 o 
  -3   5   7       24.71       26.09      8.04 o 
  -2   5   7     1138.06     1059.00     25.83 o 
  -1   5   7       33.18       30.49      6.91 o 
   0   5   7      467.88      426.52     20.32 o 
   1   5   7       23.11       20.35      8.70 o 
   2   5   7     1442.08     1411.01     32.08 o 
   3   5   7      161.75      161.65     14.54 o 
   4   5   7     2505.18     2750.28     49.71 o 
   5   5   7       52.86       37.86     11.33 o 
   6   5   7      505.79      476.60     30.90 o 
   7   5   7       30.80       31.92      8.42 o 
   8   5   7      130.87      133.88     15.36 o 
 -10   6   7       22.29       23.14     11.34 o 
  -9   6   7       15.72       27.05      5.57 o 
  -8   6   7       40.53       39.32      6.90 o 
  -7   6   7       13.83        7.87      6.85 o 
  -6   6   7      239.71      225.42     12.83 o 
  -5   6   7       71.87       79.96     10.21 o 
  -4   6   7      940.36      962.05     41.06 o 
  -3   6   7       33.39       31.76      6.84 o 
  -2   6   7       47.13       49.03      8.77 o 
  -1   6   7        8.44       11.42      6.60 o 
   0   6   7      110.13       99.06     10.05 o 
   1   6   7     3053.35     3154.21     42.39 o 
   2   6   7       14.53       14.50      6.85 o 
   3   6   7      473.10      522.93     19.89 o 
   4   6   7       28.39       28.47      8.74 o 
   5   6   7       55.03       62.84     11.29 o 
   6   6   7      646.95      637.02     23.11 o 
   7   6   7       27.07       35.36      7.72 o 
   8   6   7       27.21       37.66      9.13 o 
  -9   7   7       33.84       35.50      5.80 o 
  -8   7   7      128.13      127.42      9.35 o 
  -7   7   7       36.74       33.67      7.62 o 
  -6   7   7      803.15      805.85     21.92 o 
  -5   7   7       17.37       14.97      7.36 o 
  -4   7   7      239.62      221.83     14.06 o 
  -3   7   7       20.89       22.97      6.52 o 
  -2   7   7      130.40      136.14      9.29 o 
  -1   7   7      528.64      491.38     13.55 o 
   0   7   7      372.13      334.95     12.32 o 
   1   7   7      551.56      578.38     17.62 o 
   2   7   7        5.33        9.77      7.71 o 
   3   7   7     1548.65     1651.39     53.60 o 
   4   7   7      620.43      680.26     23.07 o 
   5   7   7      428.69      486.62     18.60 o 
   6   7   7        8.24        9.10      7.26 o 
   7   7   7       34.17       26.51      7.23 o 
  -9   8   7        7.62        2.98      5.87 o 
  -8   8   7       70.17       69.99      7.59 o 
  -7   8   7       64.18       75.23      8.79 o 
  -6   8   7        3.75        6.57      6.14 o 
  -5   8   7       22.93       18.17      7.28 o 
  -4   8   7       14.59       19.79      7.57 o 
  -3   8   7      567.50      515.49     17.47 o 
  -2   8   7        3.49        5.13      7.23 o 
  -1   8   7        1.40        3.55      7.32 o 
   0   8   7      610.24      602.85     19.11 o 
   1   8   7     1025.88     1002.21     27.57 o 
   2   8   7      459.97      459.40     19.32 o 
   3   8   7      129.87      131.33     10.85 o 
   4   8   7        0.05       -3.57      6.56 o 
   5   8   7       72.26       72.21      8.22 o 
   6   8   7       26.30       15.50      6.03 o 
   7   8   7      105.34       97.53     12.60 o 
  -9   9   7       89.12      108.91     20.33 o 
  -8   9   7      586.74      577.71     31.61 o 
  -7   9   7       47.21       52.06      8.20 o 
  -6   9   7     1051.90     1052.43     22.94 o 
  -5   9   7      714.80      714.81     22.67 o 
  -4   9   7       36.65       44.18      9.03 o 
  -3   9   7      127.29      136.44     12.60 o 
  -2   9   7     1028.85      990.21     26.93 o 
  -1   9   7     1624.14     1674.40     34.99 o 
   0   9   7      416.75      439.61     18.57 o 
   1   9   7       25.69       20.35      8.30 o 
   2   9   7      201.13      221.47     14.25 o 
   3   9   7       85.42       92.03     10.58 o 
   4   9   7       15.96        9.19      7.32 o 
   5   9   7      106.85      106.99     14.34 o 
   6   9   7        0.73       -0.59      5.66 o 
   7   9   7      316.59      318.68     24.31 o 
  -8  10   7        0.15        1.06      5.45 o 
  -7  10   7      108.27       99.29      8.29 o 
  -6  10   7       66.80       74.08      8.07 o 
  -5  10   7      516.71      508.69     18.71 o 
  -4  10   7       26.03       16.89      7.18 o 
  -3  10   7      175.11      184.40     15.71 o 
  -2  10   7      357.70      381.19     18.96 o 
  -1  10   7        3.50        5.68      7.24 o 
   0  10   7       10.57        8.01      7.52 o 
   1  10   7       88.65       93.66     11.72 o 
   2  10   7     1488.52     1643.27     34.81 o 
   3  10   7       24.03       16.32      7.42 o 
   4  10   7        1.39        1.44      6.44 o 
   5  10   7       34.80       27.28      6.79 o 
   6  10   7      158.09      133.76     12.56 o 
  -7  11   7      384.78      369.07     13.50 o 
  -6  11   7        9.19        9.48      5.51 o 
  -5  11   7       86.52       75.12      8.99 o 
  -4  11   7       40.32       41.13      8.55 o 
  -3  11   7        6.27        6.85      8.46 o 
  -2  11   7       12.27        7.76      8.71 o 
  -1  11   7      419.32      424.56     17.93 o 
   0  11   7       16.61       17.30      7.83 o 
   1  11   7      227.92      229.09     15.35 o 
   2  11   7        0.36       -0.18      7.79 o 
   3  11   7      331.84      350.44     20.13 o 
   4  11   7      124.63      112.20     11.90 o 
   5  11   7      239.17      217.75     12.43 o 
  -7  12   7       73.55       70.38     10.20 o 
  -6  12   7       82.64       73.58      7.38 o 
  -5  12   7      102.81      110.34     10.05 o 
  -4  12   7      171.25      178.99     12.15 o 
  -3  12   7        1.04        1.45      7.56 o 
  -2  12   7       13.23        9.36      8.07 o 
  -1  12   7       76.36       72.15      9.80 o 
   0  12   7      229.72      239.12     13.46 o 
   1  12   7      264.06      300.30     15.92 o 
   2  12   7       70.81       68.90      9.12 o 
   3  12   7        4.22       -0.81      6.18 o 
   4  12   7        3.71        5.02      5.69 o 
   5  12   7       35.90       28.52      7.34 o 
  -6  13   7        2.88        3.80      5.53 o 
  -5  13   7        1.10        2.61      6.49 o 
  -4  13   7       87.50       82.55      8.63 o 
  -3  13   7      594.53      642.24     20.89 o 
  -2  13   7       36.46       40.02      8.70 o 
  -1  13   7      433.93      435.94     16.17 o 
   0  13   7       22.69       27.43      7.20 o 
   1  13   7        1.79        0.48      5.58 o 
   2  13   7       24.03       22.59      6.50 o 
   3  13   7      118.85      103.92     12.57 o 
   4  13   7       59.43       57.90     10.86 o 
  -5  14   7      141.94      142.76     11.24 o 
  -4  14   7      166.81      146.38     11.29 o 
  -3  14   7      256.12      237.82     12.13 o 
  -2  14   7       12.87        7.78      6.04 o 
  -1  14   7      715.23      694.13     21.44 o 
   0  14   7      431.16      430.98     14.68 o 
   1  14   7       83.90       89.98      9.08 o 
   2  14   7       39.16       28.55      5.71 o 
   3  14   7        4.41        3.96      5.36 o 
  -3  15   7        5.29        2.64      5.12 o 
  -2  15   7      121.83      101.71      9.66 o 
  -1  15   7        3.14       -2.18      5.14 o 
   0  15   7       28.45       24.39      6.90 o 
   1  15   7       43.22       23.48      6.45 o 
 -10   0   8       42.65       42.82      7.48 o 
  -8   0   8      126.68      110.20     14.10 o 
  -6   0   8      279.41      257.40     20.48 o 
  -4   0   8     1766.66     1567.45     52.60 o 
  -2   0   8        0.94        1.08      8.07 o 
   0   0   8     3863.41     4108.19     69.80 o 
   2   0   8       10.18        9.80      7.10 o 
   4   0   8      288.30      304.42     20.70 o 
   6   0   8      156.29      188.01     21.13 o 
   8   0   8      116.56      103.92     11.05 o 
 -10   1   8        0.61       -0.65      3.80 o 
  -9   1   8       18.88       19.24      6.21 o 
  -8   1   8      340.27      350.75     14.82 o 
  -7   1   8     1834.95     1729.42     28.27 o 
  -6   1   8      252.52      251.40     14.86 o 
  -5   1   8      141.33      108.64     11.02 o 
  -4   1   8     3252.96     3234.46     50.08 o 
  -3   1   8     1117.67     1032.49     27.73 o 
  -2   1   8      323.75      314.45     16.03 o 
  -1   1   8       27.26       25.70      7.42 o 
   0   1   8      346.89      345.01     16.00 o 
   1   1   8      169.48      149.39     12.01 o 
   2   1   8      278.64      235.72     10.06 o 
   3   1   8     1204.03     1194.16     25.51 o 
   4   1   8        0.03        1.10      6.87 o 
   5   1   8      304.76      321.32     17.15 o 
   6   1   8       41.78       45.88      9.02 o 
   7   1   8     1098.69     1104.17     26.05 o 
   8   1   8       22.58       15.01      6.16 o 
 -10   2   8      103.38       87.55      6.88 o 
  -9   2   8       20.97       26.05      5.77 o 
  -8   2   8        7.62        6.82      5.85 o 
  -7   2   8      161.62      153.23     10.58 o 
  -6   2   8      107.27      102.90     11.18 o 
  -5   2   8        2.01        3.01      8.48 o 
  -4   2   8      149.74      129.60     10.88 o 
  -3   2   8      665.42      647.48     19.78 o 
  -2   2   8      124.71      118.81     11.06 o 
  -1   2   8      137.70      125.65     11.35 o 
   0   2   8      220.15      221.60     12.91 o 
   1   2   8        2.72        0.28      7.12 o 
   2   2   8      788.50      788.17     17.66 o 
   3   2   8       20.11       15.07      7.24 o 
   4   2   8     2736.00     2913.75     49.33 o 
   5   2   8      259.96      265.38     14.87 o 
   6   2   8      100.09      113.85     11.62 o 
   7   2   8        3.42        3.93      5.61 o 
   8   2   8        2.78        5.09      5.10 o 
 -10   3   8       23.45       16.79      4.70 o 
  -9   3   8      232.16      252.24     11.29 o 
  -8   3   8        2.50       12.94      6.38 o 
  -7   3   8       24.22       24.01      7.60 o 
  -6   3   8      538.73      481.23     29.25 o 
  -5   3   8      593.56      659.95     30.83 o 
  -4   3   8        6.23       10.72      6.78 o 
  -3   3   8     1150.79     1004.37     30.81 o 
  -2   3   8     1911.93     1926.30     39.63 o 
  -1   3   8      301.49      267.46     15.36 o 
   0   3   8       37.47       47.10      9.12 o 
   1   3   8      517.28      474.11     14.79 o 
   2   3   8        2.22       -1.61      6.45 o 
   3   3   8      296.02      295.17     16.63 o 
   4   3   8      446.74      472.71     20.57 o 
   5   3   8      424.64      470.55     21.14 o 
   6   3   8      511.08      563.21     39.69 o 
   7   3   8      213.27      203.12     13.03 o 
   8   3   8      478.95      433.76     32.37 o 
 -10   4   8        5.52        5.41      6.25 o 
  -9   4   8       24.85       34.95      5.99 o 
  -8   4   8      109.40      103.75      9.51 o 
  -7   4   8        2.99        1.49      6.08 o 
  -6   4   8      462.57      452.93     24.84 o 
  -5   4   8      550.95      532.93     24.31 o 
  -4   4   8      975.66      921.59     28.64 o 
  -3   4   8     2678.85     2675.69     53.26 o 
  -2   4   8      423.39      418.60     21.11 o 
  -1   4   8      288.03      250.36     19.84 o 
   0   4   8      236.77      236.60     14.32 o 
   1   4   8      395.38      397.61     14.47 o 
   2   4   8      488.90      530.00     22.12 o 
   3   4   8      414.79      381.37     19.32 o 
   4   4   8      476.54      483.73     21.93 o 
   5   4   8       17.69       28.99      9.35 o 
   6   4   8      185.00      186.17     16.45 o 
   7   4   8       25.79       26.19      7.04 o 
  -9   5   8      800.67      813.04     20.06 o 
  -8   5   8      179.07      169.95     12.38 o 
  -7   5   8       34.47       24.77      7.68 o 
  -6   5   8      170.83      164.30     17.10 o 
  -5   5   8      292.80      293.45     19.60 o 
  -4   5   8     1428.77     1628.74     39.12 o 
  -3   5   8      782.36      752.26     33.54 o 
  -2   5   8       53.23       52.28      6.94 o 
  -1   5   8        4.44        5.49      5.88 o 
   0   5   8       24.92       23.60      6.27 o 
   1   5   8      342.67      302.83     15.37 o 
   2   5   8       87.15       81.89     11.87 o 
   3   5   8     2397.51     2640.79     99.67 o 
   4   5   8      789.36      801.67     23.89 o 
   5   5   8       36.76       56.55     10.12 o 
   6   5   8        9.24        7.55      7.56 o 
   7   5   8      104.68      106.84      9.63 o 
  -9   6   8        0.21       -0.11      4.95 o 
  -8   6   8      238.16      253.54     12.61 o 
  -7   6   8       24.76       26.11      9.03 o 
  -6   6   8     1328.11     1355.03     39.42 o 
  -5   6   8       14.89        5.89      8.25 o 
  -4   6   8      317.44      352.81     21.25 o 
  -3   6   8      319.97      286.08     16.27 o 
  -2   6   8      155.32      128.07     11.83 o 
  -1   6   8      388.60      377.56     15.66 o 
   0   6   8     1907.49     1902.83     35.55 o 
   1   6   8      266.52      212.98     13.28 o 
   2   6   8       23.50       25.45      8.56 o 
   3   6   8        0.05        2.54      7.95 o 
   4   6   8       54.35       43.52     10.72 o 
   5   6   8       69.06       69.95     12.04 o 
   6   6   8      371.88      351.87     16.36 o 
   7   6   8       23.39       25.89      6.70 o 
  -9   7   8       22.63       18.51      5.73 o 
  -8   7   8      159.43      164.20     10.16 o 
  -7   7   8       41.29       50.45     10.14 o 
  -6   7   8     1152.64     1191.91     29.00 o 
  -5   7   8      132.58      160.43     15.95 o 
  -4   7   8       35.50       30.31      9.26 o 
  -3   7   8      549.80      541.85     20.62 o 
  -2   7   8       97.44       99.57     10.85 o 
  -1   7   8       16.52       21.80      8.06 o 
   0   7   8      132.22      130.19     11.80 o 
   1   7   8     1452.98     1624.69     37.91 o 
   2   7   8      122.62      127.72     11.93 o 
   3   7   8      571.56      606.01     20.82 o 
   4   7   8      131.80      139.80     12.30 o 
   5   7   8       82.17       70.80     11.97 o 
   6   7   8       86.56       64.04      9.32 o 
   7   7   8       72.26       79.70     15.54 o 
  -8   8   8       58.57       62.33      8.07 o 
  -7   8   8       18.53       27.09      7.32 o 
  -6   8   8      226.75      217.41     13.20 o 
  -5   8   8      383.93      380.27     25.76 o 
  -4   8   8       10.31       11.75      7.52 o 
  -3   8   8        0.12       -3.20      7.04 o 
  -2   8   8      154.50      154.43     12.15 o 
  -1   8   8       29.87       37.19      8.67 o 
   0   8   8       75.78       73.78     10.13 o 
   1   8   8      134.20      136.54     11.74 o 
   2   8   8       63.56       71.57     10.20 o 
   3   8   8        8.38        8.01      7.17 o 
   4   8   8      362.33      373.84     16.71 o 
   5   8   8      117.49      123.36     12.46 o 
   6   8   8      227.84      248.33     27.81 o 
  -8   9   8       63.13       58.55      8.80 o 
  -7   9   8       38.24       36.41      7.69 o 
  -6   9   8       94.21       83.48      9.76 o 
  -5   9   8      530.95      491.91     20.16 o 
  -4   9   8       91.99       87.71      9.82 o 
  -3   9   8        1.34        0.62      6.90 o 
  -2   9   8      350.43      296.11     16.99 o 
  -1   9   8      108.53      100.19     10.97 o 
   0   9   8       20.42       19.97      8.81 o 
   1   9   8     1535.57     1646.94     34.80 o 
   2   9   8       46.35       39.77      8.49 o 
   3   9   8      106.47      110.08     11.04 o 
   4   9   8       29.75       31.32      7.64 o 
   5   9   8       50.50       50.99      8.62 o 
   6   9   8        0.28        4.79     11.22 o 
  -7  10   8      490.26      443.20     21.47 o 
  -6  10   8      196.52      193.49     10.74 o 
  -5  10   8      244.39      239.76     15.15 o 
  -4  10   8       62.55       61.75      9.73 o 
  -3  10   8       27.16       28.51     10.44 o 
  -2  10   8      716.04      738.61     23.00 o 
  -1  10   8      379.79      357.34     15.80 o 
   0  10   8        2.16        4.55      6.74 o 
   1  10   8       21.37       27.52      8.97 o 
   2  10   8      151.42      178.94     14.74 o 
   3  10   8        0.49        4.14      6.26 o 
   4  10   8      186.27      199.57     13.11 o 
   5  10   8      209.78      182.74     12.86 o 
  -7  11   8      110.65      108.21     24.42 o 
  -6  11   8       73.65       57.46      7.51 o 
  -5  11   8        1.51        4.88      6.81 o 
  -4  11   8        6.09        8.61      7.47 o 
  -3  11   8      382.21      372.87     18.37 o 
  -2  11   8        9.19       16.65      7.71 o 
  -1  11   8      552.17      574.81     20.59 o 
   0  11   8      281.34      299.01     15.50 o 
   1  11   8      132.11      148.54     12.36 o 
   2  11   8      145.58      153.33     12.85 o 
   3  11   8      181.28      191.13     32.97 o 
   4  11   8       86.30       62.64     10.42 o 
  -6  12   8       48.70       46.22      9.14 o 
  -5  12   8       12.57       10.92      6.66 o 
  -4  12   8       19.59       22.57      7.26 o 
  -3  12   8      167.35      166.53     12.18 o 
  -2  12   8       14.39       11.20      7.37 o 
  -1  12   8      449.48      439.42     20.75 o 
   0  12   8      259.56      276.93     13.70 o 
   1  12   8        7.69       16.76      7.34 o 
   2  12   8       49.24       45.55      7.20 o 
   3  12   8      101.49       92.11     15.80 o 
   4  12   8      297.81      276.63     13.24 o 
  -5  13   8      202.50      155.56     11.79 o 
  -4  13   8       44.97       42.56      6.86 o 
  -3  13   8      607.99      594.86     17.24 o 
  -2  13   8      385.92      413.65     15.81 o 
  -1  13   8        2.07        5.54      6.00 o 
   0  13   8      148.90      155.36     10.64 o 
   1  13   8       80.57       60.29      6.98 o 
   2  13   8      155.09      162.00     11.54 o 
   3  13   8       11.43       26.66      7.25 o 
  -4  14   8       52.49       46.82     15.08 o 
  -3  14   8        0.31        2.25      4.99 o 
  -2  14   8        2.66        4.71      5.71 o 
  -1  14   8       72.24       83.32      8.15 o 
   0  14   8      133.41       97.68     16.31 o 
   1  14   8      223.33      210.39     10.09 o 
   2  14   8       10.42       17.47      7.55 o 
  -9   0   9      290.78      278.46     15.51 o 
  -7   0   9        3.17        6.08     11.70 o 
  -5   0   9        8.38        3.59      9.27 o 
  -3   0   9     3453.05     3508.40     63.77 o 
  -1   0   9     3271.62     3246.36     43.93 o 
   1   0   9       25.76       40.86     12.18 o 
   3   0   9      493.02      519.96     25.14 o 
   5   0   9      600.59      556.10     22.52 o 
   7   0   9        2.83        4.99      7.21 o 
  -9   1   9       23.07       19.93      6.12 o 
  -8   1   9       23.39       29.86      8.03 o 
  -7   1   9       96.44       92.41     10.13 o 
  -6   1   9        1.16        7.07      6.97 o 
  -5   1   9      196.69      165.49     13.09 o 
  -4   1   9      275.08      253.78     21.37 o 
  -3   1   9      419.83      361.69     16.85 o 
  -2   1   9        1.55        5.32      5.63 o 
  -1   1   9      399.91      450.01     13.07 o 
   0   1   9       42.10       31.74      7.09 o 
   1   1   9       57.00       61.26      9.23 o 
   2   1   9      795.88      854.13     21.03 o 
   3   1   9      368.66      365.50     15.21 o 
   4   1   9        0.26       -2.80      6.38 o 
   5   1   9      125.60      123.14     11.00 o 
   6   1   9     1246.76     1254.75     50.77 o 
   7   1   9      118.27      118.32      9.01 o 
  -9   2   9      230.26      235.09     12.96 o 
  -8   2   9      100.43       88.05      9.14 o 
  -7   2   9      503.51      507.01     18.71 o 
  -6   2   9       62.60       39.30      9.49 o 
  -5   2   9      176.92      126.81     13.51 o 
  -4   2   9      954.03      960.66     27.98 o 
  -3   2   9      439.64      423.51     21.18 o 
  -2   2   9      950.79      867.24     20.76 o 
  -1   2   9      121.24      142.37      9.84 o 
   0   2   9       11.00        8.54      8.00 o 
   1   2   9       17.16       17.30      7.76 o 
   2   2   9       27.30       21.00      7.85 o 
   3   2   9      450.53      466.34     17.31 o 
   4   2   9       81.25       90.20      9.95 o 
   5   2   9      707.80      691.19     28.29 o 
   6   2   9      236.44      237.97     14.81 o 
   7   2   9        3.46        2.47      6.15 o 
  -9   3   9       22.25       23.91      6.50 o 
  -8   3   9        0.34       -2.05      6.68 o 
  -7   3   9      180.50      164.21     15.79 o 
  -6   3   9       39.80       34.66     10.62 o 
  -5   3   9     1218.92     1196.88     33.40 o 
  -4   3   9     1260.22     1358.40     36.44 o 
  -3   3   9      714.43      740.03     25.26 o 
  -2   3   9      633.21      606.16     22.42 o 
  -1   3   9       54.26       47.50      9.33 o 
   0   3   9      106.21      112.14     11.08 o 
   1   3   9       76.10       83.86     10.62 o 
   2   3   9      814.29      809.16     22.89 o 
   3   3   9       48.19       39.34      9.70 o 
   4   3   9      246.56      275.74     16.17 o 
   5   3   9       99.44       94.44     11.47 o 
   6   3   9      127.75      146.74     12.16 o 
   7   3   9       64.47       58.94      8.29 o 
  -9   4   9        0.96       -0.29      5.12 o 
  -8   4   9      168.13      162.69     14.51 o 
  -7   4   9       12.66       20.12      9.45 o 
  -6   4   9       63.21       47.52     10.80 o 
  -5   4   9      211.33      174.98     15.95 o 
  -4   4   9       15.06       19.48      9.62 o 
  -3   4   9      152.60      179.26     16.32 o 
  -2   4   9       37.19       45.44      9.26 o 
  -1   4   9      752.31      733.86     20.76 o 
   0   4   9        1.57        1.31      7.38 o 
   1   4   9      136.74      136.76     11.86 o 
   2   4   9      611.49      636.62     24.18 o 
   3   4   9        1.76        2.23      8.43 o 
   4   4   9      253.18      228.99     16.74 o 
   5   4   9       26.77       22.77      8.00 o 
   6   4   9      163.42      161.36     12.50 o 
   7   4   9      103.07       86.78     12.45 o 
  -9   5   9       17.55       17.06      7.05 o 
  -8   5   9        5.76        5.66      7.14 o 
  -7   5   9       21.62       23.24      9.43 o 
  -6   5   9      151.97      159.64     17.74 o 
  -5   5   9       65.03       69.25     12.28 o 
  -4   5   9     1797.20     1963.06     44.74 o 
  -3   5   9      111.27       97.43     11.53 o 
  -2   5   9      231.59      218.06     15.49 o 
  -1   5   9      109.57      102.43      9.65 o 
   0   5   9      507.49      550.16     17.55 o 
   1   5   9       37.11       40.22      9.08 o 
   2   5   9      457.74      488.15     21.42 o 
   3   5   9      191.41      185.76     15.42 o 
   4   5   9      423.97      406.67     17.91 o 
   5   5   9       16.34       16.89      7.30 o 
   6   5   9       72.65       75.35      9.08 o 
  -9   6   9       84.88       68.71     13.91 o 
  -8   6   9       24.66       25.13      7.69 o 
  -7   6   9      324.94      391.20     20.87 o 
  -6   6   9       10.57        8.93      7.84 o 
  -5   6   9       97.98       97.24     12.83 o 
  -4   6   9      182.60      205.52     17.44 o 
  -3   6   9        2.72        4.33      7.93 o 
  -2   6   9       11.20       12.80      7.81 o 
  -1   6   9      262.56      296.40     15.63 o 
   0   6   9        5.31        7.96      7.63 o 
   1   6   9       33.40       34.03      8.21 o 
   2   6   9       53.52       64.78     11.30 o 
   3   6   9      550.75      580.40     22.42 o 
   4   6   9      139.91      137.21     12.06 o 
   5   6   9      432.63      441.36     18.95 o 
   6   6   9        0.01       -0.44      6.32 o 
  -8   7   9       38.55       31.45      7.46 o 
  -7   7   9       12.95       27.72      8.83 o 
  -6   7   9        0.55        4.21      7.42 o 
  -5   7   9      110.80      109.87     13.36 o 
  -4   7   9     1924.57     2025.27     42.88 o 
  -3   7   9      516.26      488.94     19.45 o 
  -2   7   9      304.88      295.51     15.80 o 
  -1   7   9      220.86      236.95     15.41 o 
   0   7   9      527.40      557.83     18.98 o 
   1   7   9      198.13      179.18     12.35 o 
   2   7   9       87.52      102.70     12.29 o 
   3   7   9        1.04        6.11      7.93 o 
   4   7   9       34.87       34.07      9.30 o 
   5   7   9        0.50        0.57      6.13 o 
   6   7   9      330.21      338.36     17.75 o 
  -8   8   9       46.62       46.90      9.54 o 
  -7   8   9      239.78      279.33     19.77 o 
  -6   8   9      194.77      210.32     15.05 o 
  -5   8   9        0.23       -1.12      7.36 o 
  -4   8   9      174.61      145.65     12.73 o 
  -3   8   9        8.17        9.72      7.80 o 
  -2   8   9        1.58        1.52      7.10 o 
  -1   8   9      821.35      859.44     24.24 o 
   0   8   9      297.34      343.68     17.43 o 
   1   8   9      283.17      264.06     13.55 o 
   2   8   9       53.69       60.09      8.84 o 
   3   8   9      634.79      619.48     18.52 o 
   4   8   9       89.50       84.40      9.86 o 
   5   8   9      106.18      114.35      9.78 o 
  -7   9   9       11.30       16.94      8.75 o 
  -6   9   9       71.22       79.22      9.61 o 
  -5   9   9      376.52      381.57     23.11 o 
  -4   9   9        1.14        0.69      6.68 o 
  -3   9   9       75.56       72.65      9.87 o 
  -2   9   9       16.93       10.33      7.46 o 
  -1   9   9        7.19        6.36      7.21 o 
   0   9   9      160.68      164.09     12.30 o 
   1   9   9      821.99      854.80     22.26 o 
   2   9   9       64.64       71.90      8.63 o 
   3   9   9       54.15       39.88      7.13 o 
   4   9   9        8.88        8.62      6.11 o 
   5   9   9        1.06        3.45      6.23 o 
  -7  10   9        5.23        5.14      9.93 o 
  -6  10   9       59.91       59.30     10.78 o 
  -5  10   9       59.08       68.48     10.66 o 
  -4  10   9       68.09       67.82     10.20 o 
  -3  10   9      529.63      577.91     24.98 o 
  -2  10   9      427.25      422.87     21.62 o 
  -1  10   9      341.95      355.47     18.60 o 
   0  10   9       12.14       11.10      8.33 o 
   1  10   9        0.28        0.72      7.09 o 
   2  10   9       27.74       34.74      8.18 o 
   3  10   9       58.84       48.36      7.60 o 
   4  10   9      220.23      208.72     11.68 o 
  -6  11   9      195.47      197.03     19.17 o 
  -5  11   9       86.34       89.89     11.78 o 
  -4  11   9        1.90        4.58      7.91 o 
  -3  11   9      184.10      187.10     15.57 o 
  -2  11   9        0.36        0.40      8.29 o 
  -1  11   9        0.17        7.45      7.70 o 
   0  11   9       49.41       57.67      9.52 o 
   1  11   9      288.31      295.58     14.97 o 
   2  11   9      308.44      338.32     15.06 o 
   3  11   9        2.49       -0.08      5.83 o 
  -5  12   9        0.15       -0.37      6.48 o 
  -4  12   9        8.90       10.53      7.00 o 
  -3  12   9       76.68       89.88     10.39 o 
  -2  12   9        4.68        5.95      7.62 o 
  -1  12   9       35.97       33.04      7.76 o 
   0  12   9      399.88      390.36     15.61 o 
   1  12   9        2.41        0.19      5.87 o 
   2  12   9      131.49      119.53     10.87 o 
   3  12   9       82.41       65.33     17.76 o 
  -4  13   9      111.76       80.40     20.68 o 
  -3  13   9       77.31       65.68      8.15 o 
  -2  13   9       21.15       23.06      7.11 o 
  -1  13   9       14.15       12.80      6.12 o 
   0  13   9       70.07       81.53      8.95 o 
   1  13   9       57.01       69.25      7.74 o 
  -8   0  10      245.38      248.98     19.06 o 
  -6   0  10       37.10       37.99     10.73 o 
  -4   0  10      265.36      275.19     22.37 o 
  -2   0  10      559.77      576.59     27.88 o 
   0   0  10      587.70      626.67     29.38 o 
   2   0  10      590.31      643.13     28.67 o 
   4   0  10      911.67      926.69     35.88 o 
   6   0  10       76.44       76.46     13.11 o 
  -9   1  10       12.78       10.86      7.81 o 
  -8   1  10        0.21       -2.64      5.58 o 
  -7   1  10      485.34      511.29     19.62 o 
  -6   1  10      848.34      817.78     25.80 o 
  -5   1  10      167.60      162.89     13.17 o 
  -4   1  10       66.71       66.47     10.68 o 
  -3   1  10      161.75      175.01     13.23 o 
  -2   1  10      354.79      334.62     15.63 o 
  -1   1  10     3050.61     3321.59     42.67 o 
   0   1  10      504.92      563.99     19.58 o 
   1   1  10       25.89       36.88      8.74 o 
   2   1  10        0.10       -0.93      6.25 o 
   3   1  10       80.13       74.64      8.57 o 
   4   1  10      540.03      540.25     16.11 o 
   5   1  10       22.32       31.14      6.76 o 
   6   1  10       67.00       71.52     11.68 o 
  -9   2  10       31.51       38.13      8.69 o 
  -8   2  10      445.99      450.36     19.53 o 
  -7   2  10       70.65       79.90     11.81 o 
  -6   2  10       87.09      101.21     13.87 o 
  -5   2  10       44.74       30.89     10.17 o 
  -4   2  10       50.98       73.34     10.56 o 
  -3   2  10       52.83       52.05     10.79 o 
  -2   2  10      621.14      619.98     23.08 o 
  -1   2  10     1262.76     1288.43     30.90 o 
   0   2  10        5.33       -2.04      7.48 o 
   1   2  10       13.99       22.36      8.72 o 
   2   2  10        2.88        2.81      7.37 o 
   3   2  10      107.95      109.92     10.83 o 
   4   2  10      490.33      514.82     20.76 o 
   5   2  10      435.53      411.18     16.90 o 
   6   2  10       76.61       69.37     10.21 o 
  -9   3  10       10.52       11.33      6.71 o 
  -8   3  10        0.00       -6.41      6.47 o 
  -7   3  10       22.22       21.84      8.67 o 
  -6   3  10        9.15        7.65      8.55 o 
  -5   3  10      608.11      621.94     24.43 o 
  -4   3  10       63.09       63.76     10.80 o 
  -3   3  10       30.15       33.34      9.23 o 
  -2   3  10     2018.94     2048.41     39.42 o 
  -1   3  10      269.27      309.60     16.88 o 
   0   3  10      194.03      198.36     14.24 o 
   1   3  10      368.30      361.82     16.84 o 
   2   3  10        0.30        2.60      6.99 o 
   3   3  10       10.70       12.55      8.77 o 
   4   3  10       22.84       26.12      8.41 o 
   5   3  10      526.08      545.13     25.66 o 
   6   3  10      201.24      182.88     16.88 o 
  -8   4  10      210.39      223.53     14.20 o 
  -7   4  10       46.51       39.54     10.15 o 
  -6   4  10       80.14      111.01     13.48 o 
  -5   4  10      403.95      435.39     22.02 o 
  -4   4  10       24.91       30.34     10.19 o 
  -3   4  10      173.08      181.26     12.82 o 
  -2   4  10      219.47      203.44     13.71 o 
  -1   4  10      122.37       96.79     11.51 o 
   0   4  10     1222.29     1329.95     27.76 o 
   1   4  10      135.70      139.65     11.52 o 
   2   4  10      546.54      564.18     18.28 o 
   3   4  10      473.17      464.23     20.44 o 
   4   4  10       46.40       49.68      9.09 o 
   5   4  10      134.17      132.52     11.82 o 
   6   4  10       72.63       67.55      8.43 o 
  -8   5  10       10.29       13.85      6.58 o 
  -7   5  10      514.60      497.32     21.48 o 
  -6   5  10        3.92        2.75      7.45 o 
  -5   5  10       13.59       13.63      8.61 o 
  -4   5  10       95.11       71.78     12.27 o 
  -3   5  10      947.09      884.48     28.41 o 
  -2   5  10      254.95      268.59     14.93 o 
  -1   5  10      301.73      277.09     13.79 o 
   0   5  10       51.30       81.14     10.16 o 
   1   5  10      105.51      123.73     10.65 o 
   2   5  10      441.77      470.70     20.53 o 
   3   5  10        3.30        4.81      6.69 o 
   4   5  10       41.37       36.17      7.74 o 
   5   5  10      803.42      760.41     21.11 o 
  -8   6  10        3.58        3.67      5.14 o 
  -7   6  10        1.81       -0.67      6.30 o 
  -6   6  10       15.63       26.43      8.40 o 
  -5   6  10       53.33       59.02     10.11 o 
  -4   6  10      757.36      790.72     28.52 o 
  -3   6  10        6.91        0.86      7.58 o 
  -2   6  10        5.70       10.78      7.81 o 
  -1   6  10      272.55      304.20     14.30 o 
   0   6  10        3.39       -1.54      6.00 o 
   1   6  10        6.32        2.51      6.97 o 
   2   6  10       82.55       81.29     10.94 o 
   3   6  10      102.49      111.99     10.59 o 
   4   6  10      107.31      140.74     14.49 o 
   5   6  10        6.09        9.16      5.99 o 
  -8   7  10        1.65        0.66      6.17 o 
  -7   7  10       98.10      108.50     10.67 o 
  -6   7  10      119.62      116.41     10.97 o 
  -5   7  10        3.29        5.76      6.88 o 
  -4   7  10       29.58       19.59      9.10 o 
  -3   7  10      102.79      105.89     11.41 o 
  -2   7  10      408.31      402.54     21.95 o 
  -1   7  10     1477.72     1564.58     31.77 o 
   0   7  10       14.48        8.24      6.84 o 
   1   7  10      114.65      111.12      9.85 o 
   2   7  10      180.87      206.88     14.24 o 
   3   7  10       98.58       81.96     11.27 o 
   4   7  10      221.49      211.77     11.66 o 
   5   7  10      105.49       90.61      9.14 o 
  -7   8  10        8.40       10.49      6.34 o 
  -6   8  10       21.68       20.25      7.61 o 
  -5   8  10        0.21       -2.92      6.25 o 
  -4   8  10       96.12      100.72     11.61 o 
  -3   8  10        1.32        1.47      6.79 o 
  -2   8  10      255.57      234.36     12.82 o 
  -1   8  10       42.69       55.80      9.01 o 
   0   8  10       44.76       42.92      8.45 o 
   1   8  10       73.52       75.74      8.62 o 
   2   8  10      157.76      174.79     10.70 o 
   3   8  10       39.64       47.00      7.23 o 
   4   8  10      243.08      238.87     10.81 o 
  -6   9  10       37.54       35.69      7.08 o 
  -5   9  10      218.04      214.13     12.91 o 
  -4   9  10       32.89       29.51      8.76 o 
  -3   9  10       10.70        8.56      6.38 o 
  -2   9  10       72.90       87.67     10.01 o 
  -1   9  10       10.21        8.79      6.94 o 
   0   9  10       11.04       10.86      6.06 o 
   1   9  10      283.07      285.69     13.40 o 
   2   9  10       42.34       40.10      6.94 o 
   3   9  10       16.04        8.13      5.34 o 
   4   9  10       91.33       98.90     16.30 o 
  -6  10  10       13.07        7.25      8.76 o 
  -5  10  10        3.02        3.36      7.33 o 
  -4  10  10       68.16       61.73     11.40 o 
  -3  10  10      112.72       95.14     11.29 o 
  -2  10  10     1033.43     1001.36     42.85 o 
  -1  10  10       15.67       13.10      8.56 o 
   0  10  10      220.41      238.20     14.35 o 
   1  10  10      111.55      105.19      9.76 o 
   2  10  10      113.56      133.16     10.59 o 
   3  10  10       61.61       91.14     14.07 o 
  -5  11  10      133.23      111.16     11.40 o 
  -4  11  10        4.47       -2.02      7.29 o 
  -3  11  10      241.96      236.92     13.93 o 
  -2  11  10       14.21       19.68      8.30 o 
  -1  11  10      317.22      341.24     16.92 o 
   0  11  10      188.48      198.38     11.99 o 
   1  11  10       66.06       69.85      7.93 o 
   2  11  10        4.61        4.90      5.91 o 
  -3  12  10      107.51       67.55     11.12 o 
  -2  12  10       20.07       14.83      6.53 o 
  -1  12  10       23.96       11.03      5.56 o 
   0  12  10      102.56       88.00      8.18 o 
   1  12  10       26.62       25.05      8.64 o 
  -7   0  11       38.19       36.34     13.56 o 
  -5   0  11        6.79        8.45     11.73 o 
  -3   0  11       42.13       38.67     12.20 o 
  -1   0  11       94.93      117.83     15.22 o 
   1   0  11       13.73       14.98      9.67 o 
   3   0  11       30.28       30.80     11.00 o 
   5   0  11        8.45        8.74      7.71 o 
  -8   1  11      273.75      295.54     22.20 o 
  -7   1  11        4.93        2.05      6.12 o 
  -6   1  11      147.97      151.89     13.80 o 
  -5   1  11       41.69       40.72      9.49 o 
  -4   1  11       27.31       35.37      8.62 o 
  -3   1  11      331.84      341.24     17.06 o 
  -2   1  11       75.98       96.12      9.87 o 
  -1   1  11       44.99       37.84      8.32 o 
   0   1  11     1296.56     1377.56     32.46 o 
   1   1  11      139.83      144.02     11.10 o 
   2   1  11       48.42       64.25      8.39 o 
   3   1  11        1.33       -1.51      5.21 o 
   4   1  11      257.87      257.27     12.34 o 
   5   1  11        5.47        4.22      5.84 o 
  -8   2  11        4.15        5.30      6.96 o 
  -7   2  11       43.42       54.37      9.77 o 
  -6   2  11      189.41      192.98     15.14 o 
  -5   2  11      391.95      431.68     18.38 o 
  -4   2  11        3.77        2.56      7.96 o 
  -3   2  11      524.85      522.65     21.95 o 
  -2   2  11        0.02       -1.97      7.09 o 
  -1   2  11      194.67      239.48     15.15 o 
   0   2  11       89.51       93.49     10.88 o 
   1   2  11       74.31       99.76     10.95 o 
   2   2  11      145.28      142.01     11.36 o 
   3   2  11        2.68        0.05      5.91 o 
   4   2  11        1.08       -0.02      6.10 o 
   5   2  11       62.38       59.39      8.20 o 
  -8   3  11      305.54      323.10     16.74 o 
  -7   3  11        2.71        1.15      6.74 o 
  -6   3  11       55.96       53.95     10.05 o 
  -5   3  11       22.36       26.91      9.15 o 
  -4   3  11      461.51      497.81     20.68 o 
  -3   3  11       87.59       79.63     11.63 o 
  -2   3  11      502.67      595.49     22.14 o 
  -1   3  11      127.33      138.55     12.75 o 
   0   3  11        9.36        5.14      7.42 o 
   1   3  11      512.18      557.47     19.44 o 
   2   3  11      144.17      134.07     10.29 o 
   3   3  11      148.40      153.19     12.33 o 
   4   3  11      107.94       95.35      9.40 o 
   5   3  11      127.77       94.51      8.86 o 
  -8   4  11       17.00       24.31      8.88 o 
  -7   4  11      160.67      163.03     12.64 o 
  -6   4  11       89.20       99.52     11.86 o 
  -5   4  11      362.41      424.62     19.38 o 
  -4   4  11       40.55       36.94      9.67 o 
  -3   4  11       25.74       30.52      8.66 o 
  -2   4  11        0.01       -6.67      7.39 o 
  -1   4  11      342.41      380.01     18.28 o 
   0   4  11      231.56      228.81     14.82 o 
   1   4  11     2419.54     2644.10     53.71 o 
   2   4  11       47.50       41.92     10.09 o 
   3   4  11       87.49       71.15      8.97 o 
   4   4  11      181.96      148.88     10.93 o 
   5   4  11       19.85       20.10      9.93 o 
  -7   5  11        5.35       10.07      6.48 o 
  -6   5  11      124.30      137.26     12.60 o 
  -5   5  11        0.31       -0.18      6.62 o 
  -4   5  11       75.77       79.79     11.93 o 
  -3   5  11       32.77       50.14      9.44 o 
  -2   5  11       26.41       35.52      8.76 o 
  -1   5  11       20.96       26.32      8.33 o 
   0   5  11      217.19      242.30     13.89 o 
   1   5  11       64.30       87.64      9.00 o 
   2   5  11        2.85        1.53      6.72 o 
   3   5  11       48.91       42.24      7.31 o 
   4   5  11      144.63      146.41     13.80 o 
  -7   6  11       56.40       43.76      7.53 o 
  -6   6  11       32.53       26.93      7.64 o 
  -5   6  11      398.74      377.64     16.78 o 
  -4   6  11      208.71      239.71     15.78 o 
  -3   6  11       15.90       17.09      7.45 o 
  -2   6  11      153.38      171.01     12.71 o 
  -1   6  11       37.68       43.26      8.38 o 
   0   6  11      790.11      795.29     20.02 o 
   1   6  11      296.26      318.70     15.03 o 
   2   6  11      197.05      198.44     11.84 o 
   3   6  11        3.19        3.70      5.47 o 
   4   6  11       18.60       11.44      5.39 o 
  -7   7  11      320.93      309.83     16.44 o 
  -6   7  11        5.01        9.80      6.77 o 
  -5   7  11       21.85       26.02      7.76 o 
  -4   7  11        0.91        1.97      6.51 o 
  -3   7  11      167.10      160.81     11.49 o 
  -2   7  11      771.52      753.25     20.37 o 
  -1   7  11      360.63      391.64     13.99 o 
   0   7  11      210.01      228.06     12.30 o 
   1   7  11       54.81       46.68      7.59 o 
   2   7  11      681.74      732.61     33.64 o 
   3   7  11       70.80       63.15      7.03 o 
  -6   8  11      127.51      116.10     10.17 o 
  -5   8  11      532.28      513.29     20.24 o 
  -4   8  11       87.67       80.75     10.73 o 
  -3   8  11       10.19       13.18      6.99 o 
  -2   8  11       23.74       28.91      6.54 o 
  -1   8  11        7.76        7.44      6.23 o 
   0   8  11       34.45       33.47      6.42 o 
   1   8  11        1.76       -1.19      5.84 o 
   2   8  11       94.62       91.25      7.93 o 
   3   8  11       48.01       36.72      6.84 o 
  -5   9  11       24.63       23.12      7.26 o 
  -4   9  11       45.23       40.07      7.48 o 
  -3   9  11      378.57      343.19     16.99 o 
  -2   9  11      250.08      218.84     12.23 o 
  -1   9  11       44.60       53.55      7.39 o 
   0   9  11      586.74      576.47     15.30 o 
   1   9  11      114.76      130.01     11.64 o 
   2   9  11       49.43       51.30      8.58 o 
  -4  10  11       83.98       91.19     22.32 o 
  -3  10  11       59.83       50.81      9.00 o 
  -2  10  11        0.59        1.01      6.42 o 
  -1  10  11      106.71      111.68     10.43 o 
   0  10  11       34.20       39.75      7.36 o 
   1  10  11      331.12      322.36     19.79 o 
  -2  11  11      165.83      168.63     18.35 o 
  -1  11  11       17.70       11.80     13.09 o 
  -6   0  12      421.87      425.29     21.66 o 
  -4   0  12       29.91       29.52     10.93 o 
  -2   0  12      163.13      162.11     15.06 o 
   0   0  12      245.22      293.73     18.40 o 
   2   0  12      172.08      169.50     13.84 o 
  -7   1  12      115.46      136.61     18.35 o 
  -6   1  12      154.13      143.02     14.42 o 
  -5   1  12      572.31      584.07     23.66 o 
  -4   1  12        0.25        1.07      6.76 o 
  -3   1  12      160.67      202.61     15.04 o 
  -2   1  12       29.50       27.75      7.16 o 
  -1   1  12       33.94       31.65      6.85 o 
   0   1  12       85.86      105.57      9.99 o 
   1   1  12       66.16       75.85      8.65 o 
   2   1  12      713.60      726.17     18.08 o 
   3   1  12       84.88       79.62      9.10 o 
  -7   2  12        8.90        7.71     10.17 o 
  -6   2  12     1072.98     1090.35     34.55 o 
  -5   2  12       54.91       62.67     10.99 o 
  -4   2  12        6.33        9.64      6.97 o 
  -3   2  12      210.67      256.40     15.99 o 
  -2   2  12      485.62      527.00     19.04 o 
  -1   2  12       49.32       40.06      8.13 o 
   0   2  12      274.07      323.45     14.83 o 
   1   2  12        6.23       12.30      6.56 o 
   2   2  12       17.50       16.45      6.01 o 
   3   2  12      418.19      359.53     15.28 o 
  -7   3  12       77.98       82.97     15.31 o 
  -6   3  12      149.83      133.51     14.61 o 
  -5   3  12        1.49        2.77      7.16 o 
  -4   3  12        0.19        3.35      7.73 o 
  -3   3  12      108.00       87.46     10.72 o 
  -2   3  12       21.20       22.52      7.66 o 
  -1   3  12       24.20       27.50      7.42 o 
   0   3  12       67.19       73.77      8.88 o 
   1   3  12      956.65     1036.79     32.30 o 
   2   3  12       79.27       80.28      8.63 o 
   3   3  12       53.30       48.96      7.40 o 
  -6   4  12      548.79      541.15     23.76 o 
  -5   4  12       93.59       88.69     11.08 o 
  -4   4  12        5.51       10.04      8.75 o 
  -3   4  12      115.73      112.81     10.94 o 
  -2   4  12        1.26        2.73      6.30 o 
  -1   4  12        1.25        4.35      6.17 o 
   0   4  12      115.05      122.52     10.11 o 
   1   4  12        0.60        1.17      5.76 o 
   2   4  12       48.51       37.87      7.03 o 
   3   4  12       66.58       60.05      8.64 o 
  -6   5  12      111.88      109.33      9.55 o 
  -5   5  12      280.89      280.88     13.51 o 
  -4   5  12        0.24       -1.17      6.72 o 
  -3   5  12      574.25      570.91     21.39 o 
  -2   5  12        0.17       -1.22      6.06 o 
  -1   5  12      124.87      145.42     10.31 o 
   0   5  12       19.24       12.75      6.33 o 
   1   5  12      151.64      148.31     15.29 o 
   2   5  12        2.21        1.61      5.04 o 
   3   5  12      709.59      668.76     31.33 o 
  -6   6  12       47.19       43.91      9.17 o 
  -5   6  12       13.18       18.20      6.54 o 
  -4   6  12       28.34       22.43      6.92 o 
  -3   6  12        2.08        5.82      7.03 o 
  -2   6  12      161.21      170.07     12.42 o 
  -1   6  12      340.55      386.49     13.72 o 
   0   6  12     1013.12      959.26     20.90 o 
   1   6  12        0.27        1.72      5.61 o 
   2   6  12       35.35       27.19      5.55 o 
  -5   7  12       16.07       15.53      6.15 o 
  -4   7  12      120.80      103.24      9.77 o 
  -3   7  12      127.83      139.09     10.63 o 
  -2   7  12      156.73      135.63     10.74 o 
  -1   7  12       14.62        7.15      6.87 o 
   0   7  12      108.72       91.25      8.84 o 
   1   7  12      597.30      557.23     15.68 o 
   2   7  12       79.23       78.29     10.79 o 
  -4   8  12       12.94       15.27      6.40 o 
  -3   8  12       83.92       76.63     11.44 o 
  -2   8  12       55.46       63.77      7.78 o 
  -1   8  12        2.45       -0.21      6.25 o 
   0   8  12       10.42       15.43      7.00 o 
   1   8  12       31.09       23.54      9.29 o 
  -2   9  12       77.33       39.15     17.88 o 
  -1   9  12       44.55       37.86     15.43 o 
  -5   0  13       85.43       89.75     17.88 o 
  -3   0  13      138.61      120.59     16.49 o 
  -1   0  13      500.00      489.68     23.93 o 
   1   0  13       16.22       20.57      8.11 o 
  -5   1  13       20.70       21.13      7.12 o 
  -4   1  13     1311.35     1184.97     24.73 o 
  -3   1  13      113.92      116.93      9.68 o 
  -2   1  13       48.32       40.83      7.84 o 
  -1   1  13       53.01       47.42      6.94 o 
   0   1  13      222.76      241.72     10.65 o 
   1   1  13        3.04       -1.56      4.53 o 
   2   1  13      278.68      284.77     15.26 o 
  -5   2  13       68.64       61.43     10.63 o 
  -4   2  13      113.28      139.27     13.01 o 
  -3   2  13      252.89      233.14     12.26 o 
  -2   2  13       30.86       25.32      6.50 o 
  -1   2  13      241.91      258.47     12.21 o 
   0   2  13       32.45       30.26      6.30 o 
   1   2  13       23.40       24.75      5.18 o 
   2   2  13      184.45      163.91     12.68 o 
  -5   3  13       99.72      104.37     21.09 o 
  -4   3  13       72.79       87.30     11.04 o 
  -3   3  13       54.30       52.70      7.58 o 
  -2   3  13       10.58        9.82      5.91 o 
  -1   3  13      137.47      143.85      9.11 o 
   0   3  13      333.77      347.02     11.70 o 
   1   3  13        5.98        5.73      4.63 o 
   2   3  13      102.82       85.78     15.08 o 
  -5   4  13        5.70        2.65      6.37 o 
  -4   4  13       45.55       44.85      8.21 o 
  -3   4  13      275.30      282.31     14.40 o 
  -2   4  13      212.55      203.17     12.95 o 
  -1   4  13       33.64       36.10      6.11 o 
   0   4  13        4.83        4.97      4.58 o 
   1   4  13       45.28       36.95      6.28 o 
  -4   5  13      438.33      412.36     15.79 o 
  -3   5  13       42.15       44.45      8.08 o 
  -2   5  13       47.85       31.58      6.62 o 
  -1   5  13       72.17       70.73      6.71 o 
   0   5  13      120.94      100.61      7.69 o 
   1   5  13       92.88       89.56     11.93 o 
  -3   6  13      231.29      226.66     16.05 o 
  -2   6  13       24.67       26.75      8.29 o 
  -1   6  13       58.14       63.32      7.65 o 
   0   6  13        0.06        2.08      5.19 o 
                                                 
